# Supplementary material for: Metabolism, digestion, and horizontal transfer: potential roles and interaction of symbiotic bacteria in the ladybird beetle Novius pumilus and their prey Icerya aegyptiaca
Source: Microbiol Spectr. 2024 Mar 18;12(5):e02955-23. doi: 10.1128/spectrum.02955-23 (PMC11064573; doi:10.1128/spectrum.02955-23)
Supplement: Supplemental tables — Tables S1 to S6. [file spectrum.02955-23-s0002.xlsx]

## Sheet: Table.S1
Supplementary Table 1.Basic information of the samples
Species	Stage	Sample name	forward sequences count	ASVs
Icerya aegyptiaca	1st instar	IA1-1	187371	80047
		IA1-2	199225	75388
		IA1-3	245899	86081
		IA1-4	184013	58982
	2nd instar	IA2-1	221010	55196
		IA2-2	242998	55676
		IA2-3	174270	41925
		IA2-4	226841	47680
		IA2-5	180649	43923
	3rd instar	IA3-1	130627	53250
		IA3-2	228022	61505
		IA3-3	180488	37937
		IA3-4	148550	51447
	adult	IAA-1	84182	8782
		IAA-2	87478	32542
		IAA-3	84182	31086
		IAA-4	84281	30836
Novius pumilus	egg	NPE-1	226167	56054
		NPE-2	297022	116766
		NPE-3	169236	30796
		NPE-4	279836	73220
	1st instar	NP1-1	211165	63000
		NP1-2	192845	34278
		NP1-3	161422	44781
	2nd instar	NP2-1	188826	32969
		NP2-2	140088	43261
	3rd instar	NP3-1	191714	31684
		NP3-2	225187	53774
		NP3-3	228866	97900
		NP3-4	199728	58175
	4th instar	NP4-1	229587	46627
		NP4-2	219162	40555
		NP4-3	242431	33753
		NP4-4	249939	35312
		NP4-5	278671	53532
	pupa	NPP-1	185251	71139
		NPP-2	174468	53470
		NPP-3	188653	44879
	adult	NPA-1	91188	21035
		NPA-2	88960	33124
		NPA-3	86303	29221
		NPA-4	86021	18358
Abbreviation in the group names: IA: I. aegyptiaca; NP: N. pumilus; E: egg stage; 1: first instar nymph/larvae stage; 2: second instar nymph/larvae stage; 3: third instar nymph/larvae stage; 4: fourth instar larvae stage; P: pupa stage; A: adult stage.

## Sheet: Table.S2
Supplementary Table 2. BLAST hit table of Candidatus Walczuchella
Query	Taxonomy of QIIME2	Accession	Species	Max Score	Total Score	Query cover	E value	Per.Ident	Acc.Len
a0d37cc97b79e113953dd075aedeaae0	d__Bacteria; p__Bacteroidota; c__Bacteroidia; o__Flavobacteriales; f__Blattabacteriaceae; g__Candidatus_Uzinura; s__Bacteroidetes_bacterium	MF939352.1	Bacteroidetes bacterium endosymbiont of Icerya purchasi	826	826	0.98	0	99.13	1513
a0d37cc97b79e113953dd075aedeaae0	d__Bacteria; p__Bacteroidota; c__Bacteroidia; o__Flavobacteriales; f__Blattabacteriaceae; g__Candidatus_Uzinura; s__Bacteroidetes_bacterium	DQ133551.1	Uncultured Bacteroidetes bacterium from Icerya brasiliensis	824	824	0.98	0	99.34	1288
a0d37cc97b79e113953dd075aedeaae0	d__Bacteria; p__Bacteroidota; c__Bacteroidia; o__Flavobacteriales; f__Blattabacteriaceae; g__Candidatus_Uzinura; s__Bacteroidetes_bacterium	DQ133550.1	Uncultured Bacteroidetes bacterium from Icerya purchasi	822	822	0.98	0	98.91	981
a0d37cc97b79e113953dd075aedeaae0	d__Bacteria; p__Bacteroidota; c__Bacteroidia; o__Flavobacteriales; f__Blattabacteriaceae; g__Candidatus_Uzinura; s__Bacteroidetes_bacterium	DQ868792.1	Flavobacteriales endosymbiont of Icerya basiliensis	819	819	0.98	0	99.12	1210
a0d37cc97b79e113953dd075aedeaae0	d__Bacteria; p__Bacteroidota; c__Bacteroidia; o__Flavobacteriales; f__Blattabacteriaceae; g__Candidatus_Uzinura; s__Bacteroidetes_bacterium	KC447435.1	Bacteroidetes bacterium endosymbiont of Coelostomidia zealandica	797	797	1	0	97.63	1449
a0d37cc97b79e113953dd075aedeaae0	d__Bacteria; p__Bacteroidota; c__Bacteroidia; o__Flavobacteriales; f__Blattabacteriaceae; g__Candidatus_Uzinura; s__Bacteroidetes_bacterium	KC447434.1	Bacteroidetes bacterium endosymbiont of Coelostomidia zealandica	797	797	1	0	97.63	1449
a0d37cc97b79e113953dd075aedeaae0	d__Bacteria; p__Bacteroidota; c__Bacteroidia; o__Flavobacteriales; f__Blattabacteriaceae; g__Candidatus_Uzinura; s__Bacteroidetes_bacterium	KC447433.1	Bacteroidetes bacterium endosymbiont of Coelostomidia zealandica	797	797	1	0	97.63	1447
a0d37cc97b79e113953dd075aedeaae0	d__Bacteria; p__Bacteroidota; c__Bacteroidia; o__Flavobacteriales; f__Blattabacteriaceae; g__Candidatus_Uzinura; s__Bacteroidetes_bacterium	KC447432.1	Bacteroidetes bacterium endosymbiont of Coelostomidia zealandica	797	797	1	0	97.63	1445
a0d37cc97b79e113953dd075aedeaae0	d__Bacteria; p__Bacteroidota; c__Bacteroidia; o__Flavobacteriales; f__Blattabacteriaceae; g__Candidatus_Uzinura; s__Bacteroidetes_bacterium	KC447430.1	Bacteroidetes bacterium endosymbiont of Coelostomidia zealandica	797	797	1	0	97.63	1443
a0d37cc97b79e113953dd075aedeaae0	d__Bacteria; p__Bacteroidota; c__Bacteroidia; o__Flavobacteriales; f__Blattabacteriaceae; g__Candidatus_Uzinura; s__Bacteroidetes_bacterium	KC447429.1	Bacteroidetes bacterium endosymbiont of Coelostomidia zealandica	797	797	1	0	97.63	1450
a0d37cc97b79e113953dd075aedeaae0	d__Bacteria; p__Bacteroidota; c__Bacteroidia; o__Flavobacteriales; f__Blattabacteriaceae; g__Candidatus_Uzinura; s__Bacteroidetes_bacterium	KC447427.1	Bacteroidetes bacterium endosymbiont of Coelostomidia zealandica	797	797	1	0	97.63	1450
a0d37cc97b79e113953dd075aedeaae0	d__Bacteria; p__Bacteroidota; c__Bacteroidia; o__Flavobacteriales; f__Blattabacteriaceae; g__Candidatus_Uzinura; s__Bacteroidetes_bacterium	KC447422.1	Bacteroidetes bacterium endosymbiont of Coelostomidia montana	797	797	1	0	97.63	1479
a0d37cc97b79e113953dd075aedeaae0	d__Bacteria; p__Bacteroidota; c__Bacteroidia; o__Flavobacteriales; f__Blattabacteriaceae; g__Candidatus_Uzinura; s__Bacteroidetes_bacterium	KC447419.1	Bacteroidetes bacterium endosymbiont of Coelostomidia montana	797	797	1	0	97.63	1479
a0d37cc97b79e113953dd075aedeaae0	d__Bacteria; p__Bacteroidota; c__Bacteroidia; o__Flavobacteriales; f__Blattabacteriaceae; g__Candidatus_Uzinura; s__Bacteroidetes_bacterium	JQ322767.1	Bacterium symbiont of Coelostomidia wairoensis	797	797	1	0	97.63	1446
a0d37cc97b79e113953dd075aedeaae0	d__Bacteria; p__Bacteroidota; c__Bacteroidia; o__Flavobacteriales; f__Blattabacteriaceae; g__Candidatus_Uzinura; s__Bacteroidetes_bacterium	JQ322761.1	Bacterium symbiont of Coelostomidia wairoensis	797	797	1	0	97.63	1451
a0d37cc97b79e113953dd075aedeaae0	d__Bacteria; p__Bacteroidota; c__Bacteroidia; o__Flavobacteriales; f__Blattabacteriaceae; g__Candidatus_Uzinura; s__Bacteroidetes_bacterium	FJ798088.1	Uncultured Bacteroidetes bacterium clone 113	797	797	1	0	97.63	1508
a0d37cc97b79e113953dd075aedeaae0	d__Bacteria; p__Bacteroidota; c__Bacteroidia; o__Flavobacteriales; f__Blattabacteriaceae; g__Candidatus_Uzinura; s__Bacteroidetes_bacterium	KC447442.1	Bacteroidetes bacterium endosymbiont of Ultracoelostoma brittini	791	791	1	0	97.41	1443
a0d37cc97b79e113953dd075aedeaae0	d__Bacteria; p__Bacteroidota; c__Bacteroidia; o__Flavobacteriales; f__Blattabacteriaceae; g__Candidatus_Uzinura; s__Bacteroidetes_bacterium	KC447440.1	Bacteroidetes bacterium endosymbiont of Ultracoelostoma brittini	791	791	1	0	97.41	1312
a0d37cc97b79e113953dd075aedeaae0	d__Bacteria; p__Bacteroidota; c__Bacteroidia; o__Flavobacteriales; f__Blattabacteriaceae; g__Candidatus_Uzinura; s__Bacteroidetes_bacterium	KC447439.1	Bacteroidetes bacterium endosymbiont of Ultracoelostoma brittini	791	791	1	0	97.41	1374
a0d37cc97b79e113953dd075aedeaae0	d__Bacteria; p__Bacteroidota; c__Bacteroidia; o__Flavobacteriales; f__Blattabacteriaceae; g__Candidatus_Uzinura; s__Bacteroidetes_bacterium	KC447437.1	Bacteroidetes bacterium endosymbiont of Ultracoelostoma brittini	791	791	1	0	97.41	1402
a0d37cc97b79e113953dd075aedeaae0	d__Bacteria; p__Bacteroidota; c__Bacteroidia; o__Flavobacteriales; f__Blattabacteriaceae; g__Candidatus_Uzinura; s__Bacteroidetes_bacterium	KC447431.1	Bacteroidetes bacterium endosymbiont of Coelostomidia zealandica	791	791	1	0	97.41	1429
a0d37cc97b79e113953dd075aedeaae0	d__Bacteria; p__Bacteroidota; c__Bacteroidia; o__Flavobacteriales; f__Blattabacteriaceae; g__Candidatus_Uzinura; s__Bacteroidetes_bacterium	KC447424.1	Bacteroidetes bacterium endosymbiont of Coelostomidia montana	791	791	1	0	97.41	1477
a0d37cc97b79e113953dd075aedeaae0	d__Bacteria; p__Bacteroidota; c__Bacteroidia; o__Flavobacteriales; f__Blattabacteriaceae; g__Candidatus_Uzinura; s__Bacteroidetes_bacterium	KC447420.1	Bacteroidetes bacterium endosymbiont of Coelostomidia montana	791	791	1	0	97.41	1477
a0d37cc97b79e113953dd075aedeaae0	d__Bacteria; p__Bacteroidota; c__Bacteroidia; o__Flavobacteriales; f__Blattabacteriaceae; g__Candidatus_Uzinura; s__Bacteroidetes_bacterium	KC447418.1	Bacteroidetes bacterium endosymbiont of Coelostomidia montana	791	791	1	0	97.41	1482
a0d37cc97b79e113953dd075aedeaae0	d__Bacteria; p__Bacteroidota; c__Bacteroidia; o__Flavobacteriales; f__Blattabacteriaceae; g__Candidatus_Uzinura; s__Bacteroidetes_bacterium	KC447417.1	Bacteroidetes bacterium endosymbiont of Coelostomidia jenniferae	791	791	1	0	97.41	1479
a0d37cc97b79e113953dd075aedeaae0	d__Bacteria; p__Bacteroidota; c__Bacteroidia; o__Flavobacteriales; f__Blattabacteriaceae; g__Candidatus_Uzinura; s__Bacteroidetes_bacterium	KC447415.1	Bacteroidetes bacterium endosymbiont of Coelostomidia deboerae	791	791	1	0	97.41	1457
a0d37cc97b79e113953dd075aedeaae0	d__Bacteria; p__Bacteroidota; c__Bacteroidia; o__Flavobacteriales; f__Blattabacteriaceae; g__Candidatus_Uzinura; s__Bacteroidetes_bacterium	JQ322763.1	Bacterium symbiont of Coelostomidia wairoensis	791	791	1	0	97.41	1450
a0d37cc97b79e113953dd075aedeaae0	d__Bacteria; p__Bacteroidota; c__Bacteroidia; o__Flavobacteriales; f__Blattabacteriaceae; g__Candidatus_Uzinura; s__Bacteroidetes_bacterium	KC447441.1	Bacteroidetes bacterium endosymbiont of Ultracoelostoma brittini	785	785	1	0	97.2	1436
a0d37cc97b79e113953dd075aedeaae0	d__Bacteria; p__Bacteroidota; c__Bacteroidia; o__Flavobacteriales; f__Blattabacteriaceae; g__Candidatus_Uzinura; s__Bacteroidetes_bacterium	KC447436.1	Bacteroidetes bacterium endosymbiont of Coelostomidia zealandica	785	785	1	0	97.2	1242
a0d37cc97b79e113953dd075aedeaae0	d__Bacteria; p__Bacteroidota; c__Bacteroidia; o__Flavobacteriales; f__Blattabacteriaceae; g__Candidatus_Uzinura; s__Bacteroidetes_bacterium	KC447428.1	Bacteroidetes bacterium endosymbiont of Coelostomidia zealandica	785	785	1	0	97.2	1450
a0d37cc97b79e113953dd075aedeaae0	d__Bacteria; p__Bacteroidota; c__Bacteroidia; o__Flavobacteriales; f__Blattabacteriaceae; g__Candidatus_Uzinura; s__Bacteroidetes_bacterium	KC447423.1	Bacteroidetes bacterium endosymbiont of Coelostomidia montana	785	785	1	0	97.2	1482
a0d37cc97b79e113953dd075aedeaae0	d__Bacteria; p__Bacteroidota; c__Bacteroidia; o__Flavobacteriales; f__Blattabacteriaceae; g__Candidatus_Uzinura; s__Bacteroidetes_bacterium	KC447421.1	Bacteroidetes bacterium endosymbiont of Coelostomidia montana	785	785	1	0	97.2	1479
a0d37cc97b79e113953dd075aedeaae0	d__Bacteria; p__Bacteroidota; c__Bacteroidia; o__Flavobacteriales; f__Blattabacteriaceae; g__Candidatus_Uzinura; s__Bacteroidetes_bacterium	JQ322766.1	Bacterium symbiont of Coelostomidia wairoensis	785	785	1	0	97.2	1450
a0d37cc97b79e113953dd075aedeaae0	d__Bacteria; p__Bacteroidota; c__Bacteroidia; o__Flavobacteriales; f__Blattabacteriaceae; g__Candidatus_Uzinura; s__Bacteroidetes_bacterium	JQ322758.1	Bacterium symbiont of Coelostomidia wairoensis	785	785	1	0	97.2	1483
a0d37cc97b79e113953dd075aedeaae0	d__Bacteria; p__Bacteroidota; c__Bacteroidia; o__Flavobacteriales; f__Blattabacteriaceae; g__Candidatus_Uzinura; s__Bacteroidetes_bacterium	MF585295.1	Uncultured bacterium clone B1561	784	784	0.91	0	100	424
a0d37cc97b79e113953dd075aedeaae0	d__Bacteria; p__Bacteroidota; c__Bacteroidia; o__Flavobacteriales; f__Blattabacteriaceae; g__Candidatus_Uzinura; s__Bacteroidetes_bacterium	HQ893835.1	Flavobacteriales bacterium symbiont of Lecanodiaspis prosopidis	784	784	0.92	0	99.53	597
a0d37cc97b79e113953dd075aedeaae0	d__Bacteria; p__Bacteroidota; c__Bacteroidia; o__Flavobacteriales; f__Blattabacteriaceae; g__Candidatus_Uzinura; s__Bacteroidetes_bacterium	HQ893828.1	Flavobacteriales bacterium symbiont of Crypticerya sp.	784	784	0.92	0	99.53	585
a0d37cc97b79e113953dd075aedeaae0	d__Bacteria; p__Bacteroidota; c__Bacteroidia; o__Flavobacteriales; f__Blattabacteriaceae; g__Candidatus_Uzinura; s__Bacteroidetes_bacterium	HQ893827.1	Flavobacteriales bacterium symbiont of Icerya purchasi	784	784	0.92	0	99.53	524
a0d37cc97b79e113953dd075aedeaae0	d__Bacteria; p__Bacteroidota; c__Bacteroidia; o__Flavobacteriales; f__Blattabacteriaceae; g__Candidatus_Uzinura; s__Bacteroidetes_bacterium	AB491196.1	Flavobacteriales endosymbiont of Drosicha corpulenta	780	780	1	0	96.98	1469
a0d37cc97b79e113953dd075aedeaae0	d__Bacteria; p__Bacteroidota; c__Bacteroidia; o__Flavobacteriales; f__Blattabacteriaceae; g__Candidatus_Uzinura; s__Bacteroidetes_bacterium	HQ893831.1	Flavobacteriales bacterium symbiont of Parasaissetia nigra	778	778	0.92	0	99.3	514
a0d37cc97b79e113953dd075aedeaae0	d__Bacteria; p__Bacteroidota; c__Bacteroidia; o__Flavobacteriales; f__Blattabacteriaceae; g__Candidatus_Uzinura; s__Bacteroidetes_bacterium	CP006873.1	Candidatus Walczuchella monophlebidarum	774	774	1	0	96.77	309299
a0d37cc97b79e113953dd075aedeaae0	d__Bacteria; p__Bacteroidota; c__Bacteroidia; o__Flavobacteriales; f__Blattabacteriaceae; g__Candidatus_Uzinura; s__Bacteroidetes_bacterium	KC447438.1	Bacteroidetes bacterium endosymbiont of Ultracoelostoma brittini	773	773	1	0	96.77	1246
a0d37cc97b79e113953dd075aedeaae0	d__Bacteria; p__Bacteroidota; c__Bacteroidia; o__Flavobacteriales; f__Blattabacteriaceae; g__Candidatus_Uzinura; s__Bacteroidetes_bacterium	KC447443.1	Bacteroidetes bacterium endosymbiont of Ultracoelostoma dracophylli	752	752	0.99	0	95.92	1417
a0d37cc97b79e113953dd075aedeaae0	d__Bacteria; p__Bacteroidota; c__Bacteroidia; o__Flavobacteriales; f__Blattabacteriaceae; g__Candidatus_Uzinura; s__Bacteroidetes_bacterium	HQ893826.1	Flavobacteriales bacterium symbiont of Llaveia axin axin	726	726	0.92	0	97.21	600
a0d37cc97b79e113953dd075aedeaae0	d__Bacteria; p__Bacteroidota; c__Bacteroidia; o__Flavobacteriales; f__Blattabacteriaceae; g__Candidatus_Uzinura; s__Bacteroidetes_bacterium	DQ133549.1	Uncultured Bacteroidetes bacterium from Cryptococcus ulmi	708	708	1	0	94.18	1412
a0d37cc97b79e113953dd075aedeaae0	d__Bacteria; p__Bacteroidota; c__Bacteroidia; o__Flavobacteriales; f__Blattabacteriaceae; g__Candidatus_Uzinura; s__Bacteroidetes_bacterium	HM449964.1	Uncultured bacterium clone NH113	686	686	1	0	93.32	1418
a0d37cc97b79e113953dd075aedeaae0	d__Bacteria; p__Bacteroidota; c__Bacteroidia; o__Flavobacteriales; f__Blattabacteriaceae; g__Candidatus_Uzinura; s__Bacteroidetes_bacterium	MZ890444.1	Uncultured Bacteroidetes bacterium clone EN40	678	678	1	0	93.1	1325
a0d37cc97b79e113953dd075aedeaae0	d__Bacteria; p__Bacteroidota; c__Bacteroidia; o__Flavobacteriales; f__Blattabacteriaceae; g__Candidatus_Uzinura; s__Bacteroidetes_bacterium	CP059214.1	Blattabacterium cuenoti strain CHORISOsp	676	676	1	0	92.93	561052
a0d37cc97b79e113953dd075aedeaae0	d__Bacteria; p__Bacteroidota; c__Bacteroidia; o__Flavobacteriales; f__Blattabacteriaceae; g__Candidatus_Uzinura; s__Bacteroidetes_bacterium	MZ890447.1	Uncultured Bacteroidetes bacterium clone EN43	675	675	1	0	92.92	1337
a0d37cc97b79e113953dd075aedeaae0	d__Bacteria; p__Bacteroidota; c__Bacteroidia; o__Flavobacteriales; f__Blattabacteriaceae; g__Candidatus_Uzinura; s__Bacteroidetes_bacterium	HM449962.1	Uncultured bacterium clone NH110	675	675	1	0	92.92	1422
a0d37cc97b79e113953dd075aedeaae0	d__Bacteria; p__Bacteroidota; c__Bacteroidia; o__Flavobacteriales; f__Blattabacteriaceae; g__Candidatus_Uzinura; s__Bacteroidetes_bacterium	MT232246.1	Bacteroidetes bacterium endosymbiont of Cryptococcus fagisuga	673	673	1	0	92.9	1074
a0d37cc97b79e113953dd075aedeaae0	d__Bacteria; p__Bacteroidota; c__Bacteroidia; o__Flavobacteriales; f__Blattabacteriaceae; g__Candidatus_Uzinura; s__Bacteroidetes_bacterium	LC537909.1	Blattabacterium sp. (Periplaneta japonica) P.j-200321	671	671	1	0	92.74	1394
a0d37cc97b79e113953dd075aedeaae0	d__Bacteria; p__Bacteroidota; c__Bacteroidia; o__Flavobacteriales; f__Blattabacteriaceae; g__Candidatus_Uzinura; s__Bacteroidetes_bacterium	CP059197.1	Blattabacterium cuenoti strain MELANOZsp	671	671	1	0	92.75	642499
a0d37cc97b79e113953dd075aedeaae0	d__Bacteria; p__Bacteroidota; c__Bacteroidia; o__Flavobacteriales; f__Blattabacteriaceae; g__Candidatus_Uzinura; s__Bacteroidetes_bacterium	X75624.1	B.sp. (endosymb of P.australasiae)	671	671	1	0	92.74	1443
a0d37cc97b79e113953dd075aedeaae0	d__Bacteria; p__Bacteroidota; c__Bacteroidia; o__Flavobacteriales; f__Blattabacteriaceae; g__Candidatus_Uzinura; s__Bacteroidetes_bacterium	LC537908.1	Blattabacterium sp. (Periplaneta fuliginosa) P.f-200321	665	665	1	0	92.52	1400
a0d37cc97b79e113953dd075aedeaae0	d__Bacteria; p__Bacteroidota; c__Bacteroidia; o__Flavobacteriales; f__Blattabacteriaceae; g__Candidatus_Uzinura; s__Bacteroidetes_bacterium	LC537905.1	Blattabacterium sp. (Shelfordella lateralis) B.l-200321	665	665	1	0	92.52	1456
a0d37cc97b79e113953dd075aedeaae0	d__Bacteria; p__Bacteroidota; c__Bacteroidia; o__Flavobacteriales; f__Blattabacteriaceae; g__Candidatus_Uzinura; s__Bacteroidetes_bacterium	JX457305.1	Uncultured bacterium clone CR_235	665	665	1	0	92.52	1500
a0d37cc97b79e113953dd075aedeaae0	d__Bacteria; p__Bacteroidota; c__Bacteroidia; o__Flavobacteriales; f__Blattabacteriaceae; g__Candidatus_Uzinura; s__Bacteroidetes_bacterium	JX457293.1	Uncultured bacterium clone CR_219	665	665	1	0	92.52	1500
a0d37cc97b79e113953dd075aedeaae0	d__Bacteria; p__Bacteroidota; c__Bacteroidia; o__Flavobacteriales; f__Blattabacteriaceae; g__Candidatus_Uzinura; s__Bacteroidetes_bacterium	JX457270.1	Uncultured bacterium clone CR_191	665	665	1	0	92.52	1499
a0d37cc97b79e113953dd075aedeaae0	d__Bacteria; p__Bacteroidota; c__Bacteroidia; o__Flavobacteriales; f__Blattabacteriaceae; g__Candidatus_Uzinura; s__Bacteroidetes_bacterium	JX457246.1	Uncultured bacterium clone CR_159	665	665	1	0	92.52	1500
a0d37cc97b79e113953dd075aedeaae0	d__Bacteria; p__Bacteroidota; c__Bacteroidia; o__Flavobacteriales; f__Blattabacteriaceae; g__Candidatus_Uzinura; s__Bacteroidetes_bacterium	JX457237.1	Uncultured bacterium clone CR_147	665	665	1	0	92.52	1500
a0d37cc97b79e113953dd075aedeaae0	d__Bacteria; p__Bacteroidota; c__Bacteroidia; o__Flavobacteriales; f__Blattabacteriaceae; g__Candidatus_Uzinura; s__Bacteroidetes_bacterium	JX457212.1	Uncultured bacterium clone CR_107	665	665	1	0	92.52	1500
a0d37cc97b79e113953dd075aedeaae0	d__Bacteria; p__Bacteroidota; c__Bacteroidia; o__Flavobacteriales; f__Blattabacteriaceae; g__Candidatus_Uzinura; s__Bacteroidetes_bacterium	JX457194.1	Uncultured bacterium clone CR_76	665	665	1	0	92.52	1499
a0d37cc97b79e113953dd075aedeaae0	d__Bacteria; p__Bacteroidota; c__Bacteroidia; o__Flavobacteriales; f__Blattabacteriaceae; g__Candidatus_Uzinura; s__Bacteroidetes_bacterium	CP059184.1	Blattabacterium cuenoti strain SHELFORDElat	665	665	1	0	92.52	637404
a0d37cc97b79e113953dd075aedeaae0	d__Bacteria; p__Bacteroidota; c__Bacteroidia; o__Flavobacteriales; f__Blattabacteriaceae; g__Candidatus_Uzinura; s__Bacteroidetes_bacterium	CP059224.1	Blattabacterium cuenoti strain PROTAGlu	665	665	1	0	92.52	638825
a0d37cc97b79e113953dd075aedeaae0	d__Bacteria; p__Bacteroidota; c__Bacteroidia; o__Flavobacteriales; f__Blattabacteriaceae; g__Candidatus_Uzinura; s__Bacteroidetes_bacterium	CP059188.1	Blattabacterium cuenoti strain PLATYZsp	665	665	1	0	92.52	645229
a0d37cc97b79e113953dd075aedeaae0	d__Bacteria; p__Bacteroidota; c__Bacteroidia; o__Flavobacteriales; f__Blattabacteriaceae; g__Candidatus_Uzinura; s__Bacteroidetes_bacterium	CP059212.1	Blattabacterium cuenoti strain COSMOsp	665	1331	1	0	92.52	645115
a0d37cc97b79e113953dd075aedeaae0	d__Bacteria; p__Bacteroidota; c__Bacteroidia; o__Flavobacteriales; f__Blattabacteriaceae; g__Candidatus_Uzinura; s__Bacteroidetes_bacterium	CP001429.2	Blattabacterium sp. (Periplaneta americana) str. BPLAN	665	665	1	0	92.52	636994
a0d37cc97b79e113953dd075aedeaae0	d__Bacteria; p__Bacteroidota; c__Bacteroidia; o__Flavobacteriales; f__Blattabacteriaceae; g__Candidatus_Uzinura; s__Bacteroidetes_bacterium	EF423763.1	Blattabacterium sp. (Periplaneta americana)	665	665	1	0	92.52	776
a0d37cc97b79e113953dd075aedeaae0	d__Bacteria; p__Bacteroidota; c__Bacteroidia; o__Flavobacteriales; f__Blattabacteriaceae; g__Candidatus_Uzinura; s__Bacteroidetes_bacterium	AM182513.1	Blattabacterium sp. (Periplaneta americana)	665	665	1	0	92.52	1403
a0d37cc97b79e113953dd075aedeaae0	d__Bacteria; p__Bacteroidota; c__Bacteroidia; o__Flavobacteriales; f__Blattabacteriaceae; g__Candidatus_Uzinura; s__Bacteroidetes_bacterium	AM182512.1	Blattabacterium sp. (Periplaneta americana)	665	665	1	0	92.52	1407
a0d37cc97b79e113953dd075aedeaae0	d__Bacteria; p__Bacteroidota; c__Bacteroidia; o__Flavobacteriales; f__Blattabacteriaceae; g__Candidatus_Uzinura; s__Bacteroidetes_bacterium	AB231593.1	Blattabacterium sp. (Salganea taiwanensis ryukyuanus)	665	665	1	0	92.49	1272
a0d37cc97b79e113953dd075aedeaae0	d__Bacteria; p__Bacteroidota; c__Bacteroidia; o__Flavobacteriales; f__Blattabacteriaceae; g__Candidatus_Uzinura; s__Bacteroidetes_bacterium	AB231591.1	Blattabacterium sp. (Salganea taiwanensis ryukyuanus)	665	665	1	0	92.49	1272
a0d37cc97b79e113953dd075aedeaae0	d__Bacteria; p__Bacteroidota; c__Bacteroidia; o__Flavobacteriales; f__Blattabacteriaceae; g__Candidatus_Uzinura; s__Bacteroidetes_bacterium	MZ890446.1	Uncultured Bacteroidetes bacterium clone EN24	664	664	1	0	92.47	1338
a0d37cc97b79e113953dd075aedeaae0	d__Bacteria; p__Bacteroidota; c__Bacteroidia; o__Flavobacteriales; f__Blattabacteriaceae; g__Candidatus_Uzinura; s__Bacteroidetes_bacterium	MZ890445.1	Uncultured Bacteroidetes bacterium clone EN52	664	664	1	0	92.46	1326
a0d37cc97b79e113953dd075aedeaae0	d__Bacteria; p__Bacteroidota; c__Bacteroidia; o__Flavobacteriales; f__Blattabacteriaceae; g__Candidatus_Uzinura; s__Bacteroidetes_bacterium	HM449963.1	Uncultured bacterium clone NH56	664	664	1	0	92.49	1397
a0d37cc97b79e113953dd075aedeaae0	d__Bacteria; p__Bacteroidota; c__Bacteroidia; o__Flavobacteriales; f__Blattabacteriaceae; g__Candidatus_Uzinura; s__Bacteroidetes_bacterium	LC537907.1	Blattabacterium sp. (Blattella nipponica) B.n-200321	660	660	1	0	92.29	1386
a0d37cc97b79e113953dd075aedeaae0	d__Bacteria; p__Bacteroidota; c__Bacteroidia; o__Flavobacteriales; f__Blattabacteriaceae; g__Candidatus_Uzinura; s__Bacteroidetes_bacterium	LC537906.1	Blattabacterium sp. (Blattella germanica) B.g-200321	660	660	1	0	92.29	1447
a0d37cc97b79e113953dd075aedeaae0	d__Bacteria; p__Bacteroidota; c__Bacteroidia; o__Flavobacteriales; f__Blattabacteriaceae; g__Candidatus_Uzinura; s__Bacteroidetes_bacterium	MZ890443.1	Uncultured Bacteroidetes bacterium clone EN27	660	660	1	0	92.29	1341
a0d37cc97b79e113953dd075aedeaae0	d__Bacteria; p__Bacteroidota; c__Bacteroidia; o__Flavobacteriales; f__Blattabacteriaceae; g__Candidatus_Uzinura; s__Bacteroidetes_bacterium	CP003605.1	Blattabacterium sp. (Blatta orientalis) str. Tarazona	660	660	1	0	92.31	634449
a0d37cc97b79e113953dd075aedeaae0	d__Bacteria; p__Bacteroidota; c__Bacteroidia; o__Flavobacteriales; f__Blattabacteriaceae; g__Candidatus_Uzinura; s__Bacteroidetes_bacterium	JX457308.1	Uncultured bacterium clone CR_241	660	660	1	0	92.31	1500
a0d37cc97b79e113953dd075aedeaae0	d__Bacteria; p__Bacteroidota; c__Bacteroidia; o__Flavobacteriales; f__Blattabacteriaceae; g__Candidatus_Uzinura; s__Bacteroidetes_bacterium	JX457278.1	Uncultured bacterium clone CR_200	660	660	1	0	92.31	1499
a0d37cc97b79e113953dd075aedeaae0	d__Bacteria; p__Bacteroidota; c__Bacteroidia; o__Flavobacteriales; f__Blattabacteriaceae; g__Candidatus_Uzinura; s__Bacteroidetes_bacterium	JX457265.1	Uncultured bacterium clone CR_182	660	660	1	0	92.31	1500
a0d37cc97b79e113953dd075aedeaae0	d__Bacteria; p__Bacteroidota; c__Bacteroidia; o__Flavobacteriales; f__Blattabacteriaceae; g__Candidatus_Uzinura; s__Bacteroidetes_bacterium	JX457199.1	Uncultured bacterium clone CR_83	660	660	1	0	92.31	1498
a0d37cc97b79e113953dd075aedeaae0	d__Bacteria; p__Bacteroidota; c__Bacteroidia; o__Flavobacteriales; f__Blattabacteriaceae; g__Candidatus_Uzinura; s__Bacteroidetes_bacterium	JX457164.1	Uncultured bacterium clone CR_17	660	660	1	0	92.31	1500
a0d37cc97b79e113953dd075aedeaae0	d__Bacteria; p__Bacteroidota; c__Bacteroidia; o__Flavobacteriales; f__Blattabacteriaceae; g__Candidatus_Uzinura; s__Bacteroidetes_bacterium	CP060246.1	Blattabacterium cuenoti strain DUCHAsp	660	660	1	0	92.31	640003
a0d37cc97b79e113953dd075aedeaae0	d__Bacteria; p__Bacteroidota; c__Bacteroidia; o__Flavobacteriales; f__Blattabacteriaceae; g__Candidatus_Uzinura; s__Bacteroidetes_bacterium	CP059215.1	Blattabacterium cuenoti strain BEYBkur	660	1173	1	0	92.29	624952
a0d37cc97b79e113953dd075aedeaae0	d__Bacteria; p__Bacteroidota; c__Bacteroidia; o__Flavobacteriales; f__Blattabacteriaceae; g__Candidatus_Uzinura; s__Bacteroidetes_bacterium	CP059219.1	Blattabacterium cuenoti strain ANALLAmet	660	660	1	0	92.29	626430
a0d37cc97b79e113953dd075aedeaae0	d__Bacteria; p__Bacteroidota; c__Bacteroidia; o__Flavobacteriales; f__Blattabacteriaceae; g__Candidatus_Uzinura; s__Bacteroidetes_bacterium	JF193097.1	Uncultured bacterium clone ncd2228g12c1	660	660	1	0	92.29	1363
a0d37cc97b79e113953dd075aedeaae0	d__Bacteria; p__Bacteroidota; c__Bacteroidia; o__Flavobacteriales; f__Blattabacteriaceae; g__Candidatus_Uzinura; s__Bacteroidetes_bacterium	JF192940.1	Uncultured bacterium clone ncd2226g05c1	660	660	1	0	92.29	1363
a0d37cc97b79e113953dd075aedeaae0	d__Bacteria; p__Bacteroidota; c__Bacteroidia; o__Flavobacteriales; f__Blattabacteriaceae; g__Candidatus_Uzinura; s__Bacteroidetes_bacterium	HM256360.1	Uncultured bacterium clone ncd88g11c1	660	660	1	0	92.29	1363
a0d37cc97b79e113953dd075aedeaae0	d__Bacteria; p__Bacteroidota; c__Bacteroidia; o__Flavobacteriales; f__Blattabacteriaceae; g__Candidatus_Uzinura; s__Bacteroidetes_bacterium	HM256231.1	Uncultured bacterium clone ncd87b09c1	660	660	1	0	92.29	1363
a0d37cc97b79e113953dd075aedeaae0	d__Bacteria; p__Bacteroidota; c__Bacteroidia; o__Flavobacteriales; f__Blattabacteriaceae; g__Candidatus_Uzinura; s__Bacteroidetes_bacterium	CP001487.1	Blattabacterium sp. (Blattella germanica) str. Bge	660	660	1	0	92.29	636850
a0d37cc97b79e113953dd075aedeaae0	d__Bacteria; p__Bacteroidota; c__Bacteroidia; o__Flavobacteriales; f__Blattabacteriaceae; g__Candidatus_Uzinura; s__Bacteroidetes_bacterium	GQ101106.1	Uncultured bacterium clone nbw490f07c1	660	660	1	0	92.31	1367
a0d37cc97b79e113953dd075aedeaae0	d__Bacteria; p__Bacteroidota; c__Bacteroidia; o__Flavobacteriales; f__Blattabacteriaceae; g__Candidatus_Uzinura; s__Bacteroidetes_bacterium	EF423765.1	Blattabacterium sp. (Blattella sp.)	660	660	1	0	92.29	747
a0d37cc97b79e113953dd075aedeaae0	d__Bacteria; p__Bacteroidota; c__Bacteroidia; o__Flavobacteriales; f__Blattabacteriaceae; g__Candidatus_Uzinura; s__Bacteroidetes_bacterium	AM182898.1	Blattabacterium sp. (Blatta orientalis)	660	660	1	0	92.31	1413
a0d37cc97b79e113953dd075aedeaae0	d__Bacteria; p__Bacteroidota; c__Bacteroidia; o__Flavobacteriales; f__Blattabacteriaceae; g__Candidatus_Uzinura; s__Bacteroidetes_bacterium	AM182897.1	Blattabacterium sp. (Blatta orientalis)	660	660	1	0	92.31	1426
a0d37cc97b79e113953dd075aedeaae0	d__Bacteria; p__Bacteroidota; c__Bacteroidia; o__Flavobacteriales; f__Blattabacteriaceae; g__Candidatus_Uzinura; s__Bacteroidetes_bacterium	AJ971712.1	Blattabacterium sp. Alboraia partial	660	660	1	0	92.29	1453
a0d37cc97b79e113953dd075aedeaae0	d__Bacteria; p__Bacteroidota; c__Bacteroidia; o__Flavobacteriales; f__Blattabacteriaceae; g__Candidatus_Uzinura; s__Bacteroidetes_bacterium	AB231590.1	Blattabacterium sp. (Salganea esakii)	660	660	1	0	92.29	1273
a0d37cc97b79e113953dd075aedeaae0	d__Bacteria; p__Bacteroidota; c__Bacteroidia; o__Flavobacteriales; f__Blattabacteriaceae; g__Candidatus_Uzinura; s__Bacteroidetes_bacterium	X75625.1	B.sp. (endosymb of P.americana)	660	660	1	0	92.31	1443
310f649c389a23ba67d87d986f9dd592	d__Bacteria; p__Bacteroidota; c__Bacteroidia; o__Flavobacteriales; f__Blattabacteriaceae; g__Candidatus_Uzinura; s__Bacteroidetes_bacterium	MF939352.1	Bacteroidetes bacterium endosymbiont of Icerya purchasi	832	832	0.98	0	99.35	1513
310f649c389a23ba67d87d986f9dd592	d__Bacteria; p__Bacteroidota; c__Bacteroidia; o__Flavobacteriales; f__Blattabacteriaceae; g__Candidatus_Uzinura; s__Bacteroidetes_bacterium	DQ133551.1	Uncultured Bacteroidetes bacterium from Icerya brasiliensis	830	830	0.98	0	99.56	1288
310f649c389a23ba67d87d986f9dd592	d__Bacteria; p__Bacteroidota; c__Bacteroidia; o__Flavobacteriales; f__Blattabacteriaceae; g__Candidatus_Uzinura; s__Bacteroidetes_bacterium	DQ133550.1	Uncultured Bacteroidetes bacterium from Icerya purchasi	828	828	0.98	0	99.13	981
310f649c389a23ba67d87d986f9dd592	d__Bacteria; p__Bacteroidota; c__Bacteroidia; o__Flavobacteriales; f__Blattabacteriaceae; g__Candidatus_Uzinura; s__Bacteroidetes_bacterium	DQ868792.1	Flavobacteriales endosymbiont of Icerya basiliensis	824	824	0.98	0	99.34	1210
310f649c389a23ba67d87d986f9dd592	d__Bacteria; p__Bacteroidota; c__Bacteroidia; o__Flavobacteriales; f__Blattabacteriaceae; g__Candidatus_Uzinura; s__Bacteroidetes_bacterium	KC447435.1	Bacteroidetes bacterium endosymbiont of Coelostomidia zealandica	802	802	1	0	97.84	1449
310f649c389a23ba67d87d986f9dd592	d__Bacteria; p__Bacteroidota; c__Bacteroidia; o__Flavobacteriales; f__Blattabacteriaceae; g__Candidatus_Uzinura; s__Bacteroidetes_bacterium	KC447434.1	Bacteroidetes bacterium endosymbiont of Coelostomidia zealandica	802	802	1	0	97.84	1449
310f649c389a23ba67d87d986f9dd592	d__Bacteria; p__Bacteroidota; c__Bacteroidia; o__Flavobacteriales; f__Blattabacteriaceae; g__Candidatus_Uzinura; s__Bacteroidetes_bacterium	KC447433.1	Bacteroidetes bacterium endosymbiont of Coelostomidia zealandica	802	802	1	0	97.84	1447
310f649c389a23ba67d87d986f9dd592	d__Bacteria; p__Bacteroidota; c__Bacteroidia; o__Flavobacteriales; f__Blattabacteriaceae; g__Candidatus_Uzinura; s__Bacteroidetes_bacterium	KC447432.1	Bacteroidetes bacterium endosymbiont of Coelostomidia zealandica	802	802	1	0	97.84	1445
310f649c389a23ba67d87d986f9dd592	d__Bacteria; p__Bacteroidota; c__Bacteroidia; o__Flavobacteriales; f__Blattabacteriaceae; g__Candidatus_Uzinura; s__Bacteroidetes_bacterium	KC447430.1	Bacteroidetes bacterium endosymbiont of Coelostomidia zealandica	802	802	1	0	97.84	1443
310f649c389a23ba67d87d986f9dd592	d__Bacteria; p__Bacteroidota; c__Bacteroidia; o__Flavobacteriales; f__Blattabacteriaceae; g__Candidatus_Uzinura; s__Bacteroidetes_bacterium	KC447429.1	Bacteroidetes bacterium endosymbiont of Coelostomidia zealandica	802	802	1	0	97.84	1450
310f649c389a23ba67d87d986f9dd592	d__Bacteria; p__Bacteroidota; c__Bacteroidia; o__Flavobacteriales; f__Blattabacteriaceae; g__Candidatus_Uzinura; s__Bacteroidetes_bacterium	KC447427.1	Bacteroidetes bacterium endosymbiont of Coelostomidia zealandica	802	802	1	0	97.84	1450
310f649c389a23ba67d87d986f9dd592	d__Bacteria; p__Bacteroidota; c__Bacteroidia; o__Flavobacteriales; f__Blattabacteriaceae; g__Candidatus_Uzinura; s__Bacteroidetes_bacterium	KC447422.1	Bacteroidetes bacterium endosymbiont of Coelostomidia montana	802	802	1	0	97.84	1479
310f649c389a23ba67d87d986f9dd592	d__Bacteria; p__Bacteroidota; c__Bacteroidia; o__Flavobacteriales; f__Blattabacteriaceae; g__Candidatus_Uzinura; s__Bacteroidetes_bacterium	KC447419.1	Bacteroidetes bacterium endosymbiont of Coelostomidia montana	802	802	1	0	97.84	1479
310f649c389a23ba67d87d986f9dd592	d__Bacteria; p__Bacteroidota; c__Bacteroidia; o__Flavobacteriales; f__Blattabacteriaceae; g__Candidatus_Uzinura; s__Bacteroidetes_bacterium	JQ322767.1	Bacterium symbiont of Coelostomidia wairoensis clone CW407	802	802	1	0	97.84	1446
310f649c389a23ba67d87d986f9dd592	d__Bacteria; p__Bacteroidota; c__Bacteroidia; o__Flavobacteriales; f__Blattabacteriaceae; g__Candidatus_Uzinura; s__Bacteroidetes_bacterium	JQ322761.1	Bacterium symbiont of Coelostomidia wairoensis clone CW312	802	802	1	0	97.84	1451
310f649c389a23ba67d87d986f9dd592	d__Bacteria; p__Bacteroidota; c__Bacteroidia; o__Flavobacteriales; f__Blattabacteriaceae; g__Candidatus_Uzinura; s__Bacteroidetes_bacterium	FJ798088.1	Uncultured Bacteroidetes bacterium clone 113	802	802	1	0	97.84	1508
310f649c389a23ba67d87d986f9dd592	d__Bacteria; p__Bacteroidota; c__Bacteroidia; o__Flavobacteriales; f__Blattabacteriaceae; g__Candidatus_Uzinura; s__Bacteroidetes_bacterium	KC447442.1	Bacteroidetes bacterium endosymbiont of Ultracoelostoma brittini	797	797	1	0	97.63	1443
310f649c389a23ba67d87d986f9dd592	d__Bacteria; p__Bacteroidota; c__Bacteroidia; o__Flavobacteriales; f__Blattabacteriaceae; g__Candidatus_Uzinura; s__Bacteroidetes_bacterium	KC447440.1	Bacteroidetes bacterium endosymbiont of Ultracoelostoma brittini	797	797	1	0	97.63	1312
310f649c389a23ba67d87d986f9dd592	d__Bacteria; p__Bacteroidota; c__Bacteroidia; o__Flavobacteriales; f__Blattabacteriaceae; g__Candidatus_Uzinura; s__Bacteroidetes_bacterium	KC447439.1	Bacteroidetes bacterium endosymbiont of Ultracoelostoma brittini	797	797	1	0	97.63	1374
310f649c389a23ba67d87d986f9dd592	d__Bacteria; p__Bacteroidota; c__Bacteroidia; o__Flavobacteriales; f__Blattabacteriaceae; g__Candidatus_Uzinura; s__Bacteroidetes_bacterium	KC447437.1	Bacteroidetes bacterium endosymbiont of Ultracoelostoma brittini	797	797	1	0	97.63	1402
310f649c389a23ba67d87d986f9dd592	d__Bacteria; p__Bacteroidota; c__Bacteroidia; o__Flavobacteriales; f__Blattabacteriaceae; g__Candidatus_Uzinura; s__Bacteroidetes_bacterium	KC447431.1	Bacteroidetes bacterium endosymbiont of Coelostomidia zealandica	797	797	1	0	97.63	1429
310f649c389a23ba67d87d986f9dd592	d__Bacteria; p__Bacteroidota; c__Bacteroidia; o__Flavobacteriales; f__Blattabacteriaceae; g__Candidatus_Uzinura; s__Bacteroidetes_bacterium	KC447424.1	Bacteroidetes bacterium endosymbiont of Coelostomidia montana	797	797	1	0	97.63	1477
310f649c389a23ba67d87d986f9dd592	d__Bacteria; p__Bacteroidota; c__Bacteroidia; o__Flavobacteriales; f__Blattabacteriaceae; g__Candidatus_Uzinura; s__Bacteroidetes_bacterium	KC447420.1	Bacteroidetes bacterium endosymbiont of Coelostomidia montana	797	797	1	0	97.63	1477
310f649c389a23ba67d87d986f9dd592	d__Bacteria; p__Bacteroidota; c__Bacteroidia; o__Flavobacteriales; f__Blattabacteriaceae; g__Candidatus_Uzinura; s__Bacteroidetes_bacterium	KC447418.1	Bacteroidetes bacterium endosymbiont of Coelostomidia montana	797	797	1	0	97.63	1482
310f649c389a23ba67d87d986f9dd592	d__Bacteria; p__Bacteroidota; c__Bacteroidia; o__Flavobacteriales; f__Blattabacteriaceae; g__Candidatus_Uzinura; s__Bacteroidetes_bacterium	KC447417.1	Bacteroidetes bacterium endosymbiont of Coelostomidia jenniferae	797	797	1	0	97.63	1479
310f649c389a23ba67d87d986f9dd592	d__Bacteria; p__Bacteroidota; c__Bacteroidia; o__Flavobacteriales; f__Blattabacteriaceae; g__Candidatus_Uzinura; s__Bacteroidetes_bacterium	KC447415.1	Bacteroidetes bacterium endosymbiont of Coelostomidia deboerae	797	797	1	0	97.63	1457
310f649c389a23ba67d87d986f9dd592	d__Bacteria; p__Bacteroidota; c__Bacteroidia; o__Flavobacteriales; f__Blattabacteriaceae; g__Candidatus_Uzinura; s__Bacteroidetes_bacterium	JQ322763.1	Bacterium symbiont of Coelostomidia wairoensis clone CW318	797	797	1	0	97.63	1450
310f649c389a23ba67d87d986f9dd592	d__Bacteria; p__Bacteroidota; c__Bacteroidia; o__Flavobacteriales; f__Blattabacteriaceae; g__Candidatus_Uzinura; s__Bacteroidetes_bacterium	KC447441.1	Bacteroidetes bacterium endosymbiont of Ultracoelostoma brittini	791	791	1	0	97.41	1436
310f649c389a23ba67d87d986f9dd592	d__Bacteria; p__Bacteroidota; c__Bacteroidia; o__Flavobacteriales; f__Blattabacteriaceae; g__Candidatus_Uzinura; s__Bacteroidetes_bacterium	KC447436.1	Bacteroidetes bacterium endosymbiont of Coelostomidia zealandica	791	791	1	0	97.41	1242
310f649c389a23ba67d87d986f9dd592	d__Bacteria; p__Bacteroidota; c__Bacteroidia; o__Flavobacteriales; f__Blattabacteriaceae; g__Candidatus_Uzinura; s__Bacteroidetes_bacterium	KC447428.1	Bacteroidetes bacterium endosymbiont of Coelostomidia zealandica	791	791	1	0	97.41	1450
310f649c389a23ba67d87d986f9dd592	d__Bacteria; p__Bacteroidota; c__Bacteroidia; o__Flavobacteriales; f__Blattabacteriaceae; g__Candidatus_Uzinura; s__Bacteroidetes_bacterium	KC447423.1	Bacteroidetes bacterium endosymbiont of Coelostomidia montana	791	791	1	0	97.41	1482
310f649c389a23ba67d87d986f9dd592	d__Bacteria; p__Bacteroidota; c__Bacteroidia; o__Flavobacteriales; f__Blattabacteriaceae; g__Candidatus_Uzinura; s__Bacteroidetes_bacterium	KC447421.1	Bacteroidetes bacterium endosymbiont of Coelostomidia montana	791	791	1	0	97.41	1479
310f649c389a23ba67d87d986f9dd592	d__Bacteria; p__Bacteroidota; c__Bacteroidia; o__Flavobacteriales; f__Blattabacteriaceae; g__Candidatus_Uzinura; s__Bacteroidetes_bacterium	JQ322766.1	Bacterium symbiont of Coelostomidia wairoensis clone CW402	791	791	1	0	97.41	1450
310f649c389a23ba67d87d986f9dd592	d__Bacteria; p__Bacteroidota; c__Bacteroidia; o__Flavobacteriales; f__Blattabacteriaceae; g__Candidatus_Uzinura; s__Bacteroidetes_bacterium	JQ322758.1	Bacterium symbiont of Coelostomidia wairoensis clone CW203	791	791	1	0	97.41	1483
310f649c389a23ba67d87d986f9dd592	d__Bacteria; p__Bacteroidota; c__Bacteroidia; o__Flavobacteriales; f__Blattabacteriaceae; g__Candidatus_Uzinura; s__Bacteroidetes_bacterium	HQ893835.1	Flavobacteriales bacterium symbiont of Lecanodiaspis prosopidis	789	789	0.92	0	99.77	597
310f649c389a23ba67d87d986f9dd592	d__Bacteria; p__Bacteroidota; c__Bacteroidia; o__Flavobacteriales; f__Blattabacteriaceae; g__Candidatus_Uzinura; s__Bacteroidetes_bacterium	HQ893828.1	Flavobacteriales bacterium symbiont of Crypticerya sp.	789	789	0.92	0	99.77	585
310f649c389a23ba67d87d986f9dd592	d__Bacteria; p__Bacteroidota; c__Bacteroidia; o__Flavobacteriales; f__Blattabacteriaceae; g__Candidatus_Uzinura; s__Bacteroidetes_bacterium	HQ893827.1	Flavobacteriales bacterium symbiont of Icerya purchasi	789	789	0.92	0	99.77	524
310f649c389a23ba67d87d986f9dd592	d__Bacteria; p__Bacteroidota; c__Bacteroidia; o__Flavobacteriales; f__Blattabacteriaceae; g__Candidatus_Uzinura; s__Bacteroidetes_bacterium	AB491196.1	Flavobacteriales endosymbiont of Drosicha corpulenta	785	785	1	0	97.2	1469
310f649c389a23ba67d87d986f9dd592	d__Bacteria; p__Bacteroidota; c__Bacteroidia; o__Flavobacteriales; f__Blattabacteriaceae; g__Candidatus_Uzinura; s__Bacteroidetes_bacterium	MF585295.1	Uncultured bacterium clone B1561	784	784	0.91	0	100	424
310f649c389a23ba67d87d986f9dd592	d__Bacteria; p__Bacteroidota; c__Bacteroidia; o__Flavobacteriales; f__Blattabacteriaceae; g__Candidatus_Uzinura; s__Bacteroidetes_bacterium	HQ893831.1	Flavobacteriales bacterium symbiont of Parasaissetia nigra	784	784	0.92	0	99.53	514
310f649c389a23ba67d87d986f9dd592	d__Bacteria; p__Bacteroidota; c__Bacteroidia; o__Flavobacteriales; f__Blattabacteriaceae; g__Candidatus_Uzinura; s__Bacteroidetes_bacterium	CP006873.1	Candidatus Walczuchella monophlebidarum	780	780	1	0	96.98	309299
310f649c389a23ba67d87d986f9dd592	d__Bacteria; p__Bacteroidota; c__Bacteroidia; o__Flavobacteriales; f__Blattabacteriaceae; g__Candidatus_Uzinura; s__Bacteroidetes_bacterium	KC447438.1	Bacteroidetes bacterium endosymbiont of Ultracoelostoma brittini	778	778	1	0	96.98	1246
310f649c389a23ba67d87d986f9dd592	d__Bacteria; p__Bacteroidota; c__Bacteroidia; o__Flavobacteriales; f__Blattabacteriaceae; g__Candidatus_Uzinura; s__Bacteroidetes_bacterium	KC447443.1	Bacteroidetes bacterium endosymbiont of Ultracoelostoma dracophylli	758	758	0.99	0	96.14	1417
310f649c389a23ba67d87d986f9dd592	d__Bacteria; p__Bacteroidota; c__Bacteroidia; o__Flavobacteriales; f__Blattabacteriaceae; g__Candidatus_Uzinura; s__Bacteroidetes_bacterium	HQ893826.1	Flavobacteriales bacterium symbiont of Llaveia axin axin	732	732	0.92	0	97.44	600
310f649c389a23ba67d87d986f9dd592	d__Bacteria; p__Bacteroidota; c__Bacteroidia; o__Flavobacteriales; f__Blattabacteriaceae; g__Candidatus_Uzinura; s__Bacteroidetes_bacterium	DQ133549.1	Uncultured Bacteroidetes bacterium from Cryptococcus ulmi	713	713	1	0	94.4	1412
310f649c389a23ba67d87d986f9dd592	d__Bacteria; p__Bacteroidota; c__Bacteroidia; o__Flavobacteriales; f__Blattabacteriaceae; g__Candidatus_Uzinura; s__Bacteroidetes_bacterium	HM449964.1	Uncultured bacterium clone NH113	691	691	1	0	93.53	1418
310f649c389a23ba67d87d986f9dd592	d__Bacteria; p__Bacteroidota; c__Bacteroidia; o__Flavobacteriales; f__Blattabacteriaceae; g__Candidatus_Uzinura; s__Bacteroidetes_bacterium	MT232246.1	Bacteroidetes bacterium endosymbiont of Cryptococcus fagisuga	684	684	1	0	93.33	1074
310f649c389a23ba67d87d986f9dd592	d__Bacteria; p__Bacteroidota; c__Bacteroidia; o__Flavobacteriales; f__Blattabacteriaceae; g__Candidatus_Uzinura; s__Bacteroidetes_bacterium	MZ890444.1	Uncultured Bacteroidetes bacterium clone EN40	684	684	1	0	93.32	1325
310f649c389a23ba67d87d986f9dd592	d__Bacteria; p__Bacteroidota; c__Bacteroidia; o__Flavobacteriales; f__Blattabacteriaceae; g__Candidatus_Uzinura; s__Bacteroidetes_bacterium	CP059214.1	Blattabacterium cuenoti strain CHORISOsp	682	682	1	0	93.15	561052
310f649c389a23ba67d87d986f9dd592	d__Bacteria; p__Bacteroidota; c__Bacteroidia; o__Flavobacteriales; f__Blattabacteriaceae; g__Candidatus_Uzinura; s__Bacteroidetes_bacterium	MZ890447.1	Uncultured Bacteroidetes bacterium clone EN43	680	680	1	0	93.13	1337
310f649c389a23ba67d87d986f9dd592	d__Bacteria; p__Bacteroidota; c__Bacteroidia; o__Flavobacteriales; f__Blattabacteriaceae; g__Candidatus_Uzinura; s__Bacteroidetes_bacterium	HM449962.1	Uncultured bacterium clone NH110	680	680	1	0	93.13	1422
310f649c389a23ba67d87d986f9dd592	d__Bacteria; p__Bacteroidota; c__Bacteroidia; o__Flavobacteriales; f__Blattabacteriaceae; g__Candidatus_Uzinura; s__Bacteroidetes_bacterium	LC537909.1	Blattabacterium sp. (Periplaneta japonica) P.j-200321	676	676	1	0	92.95	1394
310f649c389a23ba67d87d986f9dd592	d__Bacteria; p__Bacteroidota; c__Bacteroidia; o__Flavobacteriales; f__Blattabacteriaceae; g__Candidatus_Uzinura; s__Bacteroidetes_bacterium	CP059197.1	Blattabacterium cuenoti strain MELANOZsp	676	676	1	0	92.96	642499
310f649c389a23ba67d87d986f9dd592	d__Bacteria; p__Bacteroidota; c__Bacteroidia; o__Flavobacteriales; f__Blattabacteriaceae; g__Candidatus_Uzinura; s__Bacteroidetes_bacterium	X75624.1	B.sp. (endosymb of P.australasiae)	676	676	1	0	92.95	1443
310f649c389a23ba67d87d986f9dd592	d__Bacteria; p__Bacteroidota; c__Bacteroidia; o__Flavobacteriales; f__Blattabacteriaceae; g__Candidatus_Uzinura; s__Bacteroidetes_bacterium	LC537908.1	Blattabacterium sp. (Periplaneta fuliginosa) P.f-200321	671	671	1	0	92.74	1400
310f649c389a23ba67d87d986f9dd592	d__Bacteria; p__Bacteroidota; c__Bacteroidia; o__Flavobacteriales; f__Blattabacteriaceae; g__Candidatus_Uzinura; s__Bacteroidetes_bacterium	LC537905.1	Blattabacterium sp. (Shelfordella lateralis) B.l-200321	671	671	1	0	92.74	1456
310f649c389a23ba67d87d986f9dd592	d__Bacteria; p__Bacteroidota; c__Bacteroidia; o__Flavobacteriales; f__Blattabacteriaceae; g__Candidatus_Uzinura; s__Bacteroidetes_bacterium	JX457305.1	Uncultured bacterium clone CR_235	671	671	1	0	92.74	1500
310f649c389a23ba67d87d986f9dd592	d__Bacteria; p__Bacteroidota; c__Bacteroidia; o__Flavobacteriales; f__Blattabacteriaceae; g__Candidatus_Uzinura; s__Bacteroidetes_bacterium	JX457293.1	Uncultured bacterium clone CR_219	671	671	1	0	92.74	1500
310f649c389a23ba67d87d986f9dd592	d__Bacteria; p__Bacteroidota; c__Bacteroidia; o__Flavobacteriales; f__Blattabacteriaceae; g__Candidatus_Uzinura; s__Bacteroidetes_bacterium	JX457270.1	Uncultured bacterium clone CR_191	671	671	1	0	92.74	1499
310f649c389a23ba67d87d986f9dd592	d__Bacteria; p__Bacteroidota; c__Bacteroidia; o__Flavobacteriales; f__Blattabacteriaceae; g__Candidatus_Uzinura; s__Bacteroidetes_bacterium	JX457246.1	Uncultured bacterium clone CR_159	671	671	1	0	92.74	1500
310f649c389a23ba67d87d986f9dd592	d__Bacteria; p__Bacteroidota; c__Bacteroidia; o__Flavobacteriales; f__Blattabacteriaceae; g__Candidatus_Uzinura; s__Bacteroidetes_bacterium	JX457237.1	Uncultured bacterium clone CR_147	671	671	1	0	92.74	1500
310f649c389a23ba67d87d986f9dd592	d__Bacteria; p__Bacteroidota; c__Bacteroidia; o__Flavobacteriales; f__Blattabacteriaceae; g__Candidatus_Uzinura; s__Bacteroidetes_bacterium	JX457212.1	Uncultured bacterium clone CR_107	671	671	1	0	92.74	1500
310f649c389a23ba67d87d986f9dd592	d__Bacteria; p__Bacteroidota; c__Bacteroidia; o__Flavobacteriales; f__Blattabacteriaceae; g__Candidatus_Uzinura; s__Bacteroidetes_bacterium	JX457194.1	Uncultured bacterium clone CR_76	671	671	1	0	92.74	1499
310f649c389a23ba67d87d986f9dd592	d__Bacteria; p__Bacteroidota; c__Bacteroidia; o__Flavobacteriales; f__Blattabacteriaceae; g__Candidatus_Uzinura; s__Bacteroidetes_bacterium	CP059184.1	Blattabacterium cuenoti strain SHELFORDElat	671	671	1	0	92.74	637404
310f649c389a23ba67d87d986f9dd592	d__Bacteria; p__Bacteroidota; c__Bacteroidia; o__Flavobacteriales; f__Blattabacteriaceae; g__Candidatus_Uzinura; s__Bacteroidetes_bacterium	CP059224.1	Blattabacterium cuenoti strain PROTAGlug	671	671	1	0	92.74	638825
310f649c389a23ba67d87d986f9dd592	d__Bacteria; p__Bacteroidota; c__Bacteroidia; o__Flavobacteriales; f__Blattabacteriaceae; g__Candidatus_Uzinura; s__Bacteroidetes_bacterium	CP059188.1	Blattabacterium cuenoti strain PLATYZsp	671	671	1	0	92.74	645229
310f649c389a23ba67d87d986f9dd592	d__Bacteria; p__Bacteroidota; c__Bacteroidia; o__Flavobacteriales; f__Blattabacteriaceae; g__Candidatus_Uzinura; s__Bacteroidetes_bacterium	CP059212.1	Blattabacterium cuenoti strain COSMOsp	671	1342	1	0	92.74	645115
310f649c389a23ba67d87d986f9dd592	d__Bacteria; p__Bacteroidota; c__Bacteroidia; o__Flavobacteriales; f__Blattabacteriaceae; g__Candidatus_Uzinura; s__Bacteroidetes_bacterium	CP001429.2	Blattabacterium sp. (Periplaneta americana) str. BPLAN	671	671	1	0	92.74	636994
310f649c389a23ba67d87d986f9dd592	d__Bacteria; p__Bacteroidota; c__Bacteroidia; o__Flavobacteriales; f__Blattabacteriaceae; g__Candidatus_Uzinura; s__Bacteroidetes_bacterium	EF423763.1	Blattabacterium sp. (Periplaneta americana)	671	671	1	0	92.74	776
310f649c389a23ba67d87d986f9dd592	d__Bacteria; p__Bacteroidota; c__Bacteroidia; o__Flavobacteriales; f__Blattabacteriaceae; g__Candidatus_Uzinura; s__Bacteroidetes_bacterium	AM182513.1	Blattabacterium sp. (Periplaneta americana)	671	671	1	0	92.74	1403
310f649c389a23ba67d87d986f9dd592	d__Bacteria; p__Bacteroidota; c__Bacteroidia; o__Flavobacteriales; f__Blattabacteriaceae; g__Candidatus_Uzinura; s__Bacteroidetes_bacterium	AM182512.1	Blattabacterium sp. (Periplaneta americana)	671	671	1	0	92.74	1407
310f649c389a23ba67d87d986f9dd592	d__Bacteria; p__Bacteroidota; c__Bacteroidia; o__Flavobacteriales; f__Blattabacteriaceae; g__Candidatus_Uzinura; s__Bacteroidetes_bacterium	AB231593.1	Blattabacterium sp. (Salganea taiwanensis ryukyuanus)	671	671	1	0	92.7	1272
310f649c389a23ba67d87d986f9dd592	d__Bacteria; p__Bacteroidota; c__Bacteroidia; o__Flavobacteriales; f__Blattabacteriaceae; g__Candidatus_Uzinura; s__Bacteroidetes_bacterium	AB231591.1	Blattabacterium sp. (Salganea taiwanensis ryukyuanus)	671	671	1	0	92.7	1272
310f649c389a23ba67d87d986f9dd592	d__Bacteria; p__Bacteroidota; c__Bacteroidia; o__Flavobacteriales; f__Blattabacteriaceae; g__Candidatus_Uzinura; s__Bacteroidetes_bacterium	MZ890446.1	Uncultured Bacteroidetes bacterium clone EN24	669	669	1	0	92.69	1338
310f649c389a23ba67d87d986f9dd592	d__Bacteria; p__Bacteroidota; c__Bacteroidia; o__Flavobacteriales; f__Blattabacteriaceae; g__Candidatus_Uzinura; s__Bacteroidetes_bacterium	MZ890445.1	Uncultured Bacteroidetes bacterium clone EN52	669	669	1	0	92.67	1326
310f649c389a23ba67d87d986f9dd592	d__Bacteria; p__Bacteroidota; c__Bacteroidia; o__Flavobacteriales; f__Blattabacteriaceae; g__Candidatus_Uzinura; s__Bacteroidetes_bacterium	HM449963.1	Uncultured bacterium clone NH56	669	669	1	0	92.7	1397
310f649c389a23ba67d87d986f9dd592	d__Bacteria; p__Bacteroidota; c__Bacteroidia; o__Flavobacteriales; f__Blattabacteriaceae; g__Candidatus_Uzinura; s__Bacteroidetes_bacterium	LC537907.1	Blattabacterium sp. (Blattella nipponica) B.n-200321	665	665	1	0	92.51	1386
310f649c389a23ba67d87d986f9dd592	d__Bacteria; p__Bacteroidota; c__Bacteroidia; o__Flavobacteriales; f__Blattabacteriaceae; g__Candidatus_Uzinura; s__Bacteroidetes_bacterium	LC537906.1	Blattabacterium sp. (Blattella germanica) B.g-200321	665	665	1	0	92.51	1447
310f649c389a23ba67d87d986f9dd592	d__Bacteria; p__Bacteroidota; c__Bacteroidia; o__Flavobacteriales; f__Blattabacteriaceae; g__Candidatus_Uzinura; s__Bacteroidetes_bacterium	MZ890443.1	Uncultured Bacteroidetes bacterium clone EN27	665	665	1	0	92.51	1341
310f649c389a23ba67d87d986f9dd592	d__Bacteria; p__Bacteroidota; c__Bacteroidia; o__Flavobacteriales; f__Blattabacteriaceae; g__Candidatus_Uzinura; s__Bacteroidetes_bacterium	CP003605.1	Blattabacterium sp. (Blatta orientalis) str. Tarazona	665	665	1	0	92.52	634449
310f649c389a23ba67d87d986f9dd592	d__Bacteria; p__Bacteroidota; c__Bacteroidia; o__Flavobacteriales; f__Blattabacteriaceae; g__Candidatus_Uzinura; s__Bacteroidetes_bacterium	JX457308.1	Uncultured bacterium clone CR_241	665	665	1	0	92.52	1500
310f649c389a23ba67d87d986f9dd592	d__Bacteria; p__Bacteroidota; c__Bacteroidia; o__Flavobacteriales; f__Blattabacteriaceae; g__Candidatus_Uzinura; s__Bacteroidetes_bacterium	JX457278.1	Uncultured bacterium clone CR_200	665	665	1	0	92.52	1499
310f649c389a23ba67d87d986f9dd592	d__Bacteria; p__Bacteroidota; c__Bacteroidia; o__Flavobacteriales; f__Blattabacteriaceae; g__Candidatus_Uzinura; s__Bacteroidetes_bacterium	JX457265.1	Uncultured bacterium clone CR_182	665	665	1	0	92.52	1500
310f649c389a23ba67d87d986f9dd592	d__Bacteria; p__Bacteroidota; c__Bacteroidia; o__Flavobacteriales; f__Blattabacteriaceae; g__Candidatus_Uzinura; s__Bacteroidetes_bacterium	JX457199.1	Uncultured bacterium clone CR_83	665	665	1	0	92.52	1498
310f649c389a23ba67d87d986f9dd592	d__Bacteria; p__Bacteroidota; c__Bacteroidia; o__Flavobacteriales; f__Blattabacteriaceae; g__Candidatus_Uzinura; s__Bacteroidetes_bacterium	JX457164.1	Uncultured bacterium clone CR_17	665	665	1	0	92.52	1500
310f649c389a23ba67d87d986f9dd592	d__Bacteria; p__Bacteroidota; c__Bacteroidia; o__Flavobacteriales; f__Blattabacteriaceae; g__Candidatus_Uzinura; s__Bacteroidetes_bacterium	CP060246.1	Blattabacterium cuenoti strain DUCHAsp	665	665	1	0	92.52	640003
310f649c389a23ba67d87d986f9dd592	d__Bacteria; p__Bacteroidota; c__Bacteroidia; o__Flavobacteriales; f__Blattabacteriaceae; g__Candidatus_Uzinura; s__Bacteroidetes_bacterium	CP059215.1	Blattabacterium cuenoti strain BEYBkur	665	1178	1	0	92.51	624952
310f649c389a23ba67d87d986f9dd592	d__Bacteria; p__Bacteroidota; c__Bacteroidia; o__Flavobacteriales; f__Blattabacteriaceae; g__Candidatus_Uzinura; s__Bacteroidetes_bacterium	CP059219.1	Blattabacterium cuenoti strain ANALLAmet	665	665	1	0	92.51	626430
310f649c389a23ba67d87d986f9dd592	d__Bacteria; p__Bacteroidota; c__Bacteroidia; o__Flavobacteriales; f__Blattabacteriaceae; g__Candidatus_Uzinura; s__Bacteroidetes_bacterium	JF193097.1	Uncultured bacterium clone ncd2228g12c1	665	665	1	0	92.51	1363
310f649c389a23ba67d87d986f9dd592	d__Bacteria; p__Bacteroidota; c__Bacteroidia; o__Flavobacteriales; f__Blattabacteriaceae; g__Candidatus_Uzinura; s__Bacteroidetes_bacterium	JF192940.1	Uncultured bacterium clone ncd2226g05c1	665	665	1	0	92.51	1363
310f649c389a23ba67d87d986f9dd592	d__Bacteria; p__Bacteroidota; c__Bacteroidia; o__Flavobacteriales; f__Blattabacteriaceae; g__Candidatus_Uzinura; s__Bacteroidetes_bacterium	HM256360.1	Uncultured bacterium clone ncd88g11c1	665	665	1	0	92.51	1363
310f649c389a23ba67d87d986f9dd592	d__Bacteria; p__Bacteroidota; c__Bacteroidia; o__Flavobacteriales; f__Blattabacteriaceae; g__Candidatus_Uzinura; s__Bacteroidetes_bacterium	HM256231.1	Uncultured bacterium clone ncd87b09c1	665	665	1	0	92.51	1363
310f649c389a23ba67d87d986f9dd592	d__Bacteria; p__Bacteroidota; c__Bacteroidia; o__Flavobacteriales; f__Blattabacteriaceae; g__Candidatus_Uzinura; s__Bacteroidetes_bacterium	CP001487.1	Blattabacterium sp. (Blattella germanica) str. Bge	665	665	1	0	92.51	636850
310f649c389a23ba67d87d986f9dd592	d__Bacteria; p__Bacteroidota; c__Bacteroidia; o__Flavobacteriales; f__Blattabacteriaceae; g__Candidatus_Uzinura; s__Bacteroidetes_bacterium	GQ101106.1	Uncultured bacterium clone nbw490f07c1	665	665	1	0	92.52	1367
310f649c389a23ba67d87d986f9dd592	d__Bacteria; p__Bacteroidota; c__Bacteroidia; o__Flavobacteriales; f__Blattabacteriaceae; g__Candidatus_Uzinura; s__Bacteroidetes_bacterium	EF423765.1	Blattabacterium sp. (Blattella sp.)	665	665	1	0	92.51	747
310f649c389a23ba67d87d986f9dd592	d__Bacteria; p__Bacteroidota; c__Bacteroidia; o__Flavobacteriales; f__Blattabacteriaceae; g__Candidatus_Uzinura; s__Bacteroidetes_bacterium	AM182898.1	Blattabacterium sp. (Blatta orientalis)	665	665	1	0	92.52	1413
310f649c389a23ba67d87d986f9dd592	d__Bacteria; p__Bacteroidota; c__Bacteroidia; o__Flavobacteriales; f__Blattabacteriaceae; g__Candidatus_Uzinura; s__Bacteroidetes_bacterium	AM182897.1	Blattabacterium sp. (Blatta orientalis)	665	665	1	0	92.52	1426
310f649c389a23ba67d87d986f9dd592	d__Bacteria; p__Bacteroidota; c__Bacteroidia; o__Flavobacteriales; f__Blattabacteriaceae; g__Candidatus_Uzinura; s__Bacteroidetes_bacterium	AJ971712.1	Blattabacterium sp. Alboraia	665	665	1	0	92.51	1453
310f649c389a23ba67d87d986f9dd592	d__Bacteria; p__Bacteroidota; c__Bacteroidia; o__Flavobacteriales; f__Blattabacteriaceae; g__Candidatus_Uzinura; s__Bacteroidetes_bacterium	AB231590.1	Blattabacterium sp. (Salganea esakii)	665	665	1	0	92.51	1273
18d72b273b7171ce51579382adfe6481	d__Bacteria; p__Bacteroidota; c__Bacteroidia; o__Flavobacteriales; f__Blattabacteriaceae; g__Candidatus_Uzinura; s__Bacteroidetes_bacterium	X75625.1	B.sp. (endosymb of P.americana)	665	665	1	0	92.52	1443
18d72b273b7171ce51579382adfe6481	d__Bacteria; p__Bacteroidota; c__Bacteroidia; o__Flavobacteriales; f__Blattabacteriaceae; g__Candidatus_Uzinura; s__Bacteroidetes_bacterium	MF939352.1	Bacteroidetes bacterium endosymbiont of Icerya purchasi	832	832	0.98	0	99.35	1513
18d72b273b7171ce51579382adfe6481	d__Bacteria; p__Bacteroidota; c__Bacteroidia; o__Flavobacteriales; f__Blattabacteriaceae; g__Candidatus_Uzinura; s__Bacteroidetes_bacterium	DQ133551.1	Uncultured Bacteroidetes bacterium from Icerya brasiliensis	830	830	0.98	0	99.56	1288
18d72b273b7171ce51579382adfe6481	d__Bacteria; p__Bacteroidota; c__Bacteroidia; o__Flavobacteriales; f__Blattabacteriaceae; g__Candidatus_Uzinura; s__Bacteroidetes_bacterium	DQ133550.1	Uncultured Bacteroidetes bacterium from Icerya purchasi	828	828	0.98	0	99.13	981
18d72b273b7171ce51579382adfe6481	d__Bacteria; p__Bacteroidota; c__Bacteroidia; o__Flavobacteriales; f__Blattabacteriaceae; g__Candidatus_Uzinura; s__Bacteroidetes_bacterium	DQ868792.1	Flavobacteriales endosymbiont of Icerya basiliensis	824	824	0.98	0	99.34	1210
18d72b273b7171ce51579382adfe6481	d__Bacteria; p__Bacteroidota; c__Bacteroidia; o__Flavobacteriales; f__Blattabacteriaceae; g__Candidatus_Uzinura; s__Bacteroidetes_bacterium	KC447435.1	Bacteroidetes bacterium endosymbiont of Coelostomidia zealandica	802	802	1	0	97.84	1449
18d72b273b7171ce51579382adfe6481	d__Bacteria; p__Bacteroidota; c__Bacteroidia; o__Flavobacteriales; f__Blattabacteriaceae; g__Candidatus_Uzinura; s__Bacteroidetes_bacterium	KC447434.1	Bacteroidetes bacterium endosymbiont of Coelostomidia zealandica	802	802	1	0	97.84	1449
18d72b273b7171ce51579382adfe6481	d__Bacteria; p__Bacteroidota; c__Bacteroidia; o__Flavobacteriales; f__Blattabacteriaceae; g__Candidatus_Uzinura; s__Bacteroidetes_bacterium	KC447433.1	Bacteroidetes bacterium endosymbiont of Coelostomidia zealandica	802	802	1	0	97.84	1447
18d72b273b7171ce51579382adfe6481	d__Bacteria; p__Bacteroidota; c__Bacteroidia; o__Flavobacteriales; f__Blattabacteriaceae; g__Candidatus_Uzinura; s__Bacteroidetes_bacterium	KC447432.1	Bacteroidetes bacterium endosymbiont of Coelostomidia zealandica	802	802	1	0	97.84	1445
18d72b273b7171ce51579382adfe6481	d__Bacteria; p__Bacteroidota; c__Bacteroidia; o__Flavobacteriales; f__Blattabacteriaceae; g__Candidatus_Uzinura; s__Bacteroidetes_bacterium	KC447430.1	Bacteroidetes bacterium endosymbiont of Coelostomidia zealandica	802	802	1	0	97.84	1443
18d72b273b7171ce51579382adfe6481	d__Bacteria; p__Bacteroidota; c__Bacteroidia; o__Flavobacteriales; f__Blattabacteriaceae; g__Candidatus_Uzinura; s__Bacteroidetes_bacterium	KC447429.1	Bacteroidetes bacterium endosymbiont of Coelostomidia zealandica	802	802	1	0	97.84	1450
18d72b273b7171ce51579382adfe6481	d__Bacteria; p__Bacteroidota; c__Bacteroidia; o__Flavobacteriales; f__Blattabacteriaceae; g__Candidatus_Uzinura; s__Bacteroidetes_bacterium	KC447427.1	Bacteroidetes bacterium endosymbiont of Coelostomidia zealandica	802	802	1	0	97.84	1450
18d72b273b7171ce51579382adfe6481	d__Bacteria; p__Bacteroidota; c__Bacteroidia; o__Flavobacteriales; f__Blattabacteriaceae; g__Candidatus_Uzinura; s__Bacteroidetes_bacterium	KC447422.1	Bacteroidetes bacterium endosymbiont of Coelostomidia montana	802	802	1	0	97.84	1479
18d72b273b7171ce51579382adfe6481	d__Bacteria; p__Bacteroidota; c__Bacteroidia; o__Flavobacteriales; f__Blattabacteriaceae; g__Candidatus_Uzinura; s__Bacteroidetes_bacterium	KC447419.1	Bacteroidetes bacterium endosymbiont of Coelostomidia montana	802	802	1	0	97.84	1479
18d72b273b7171ce51579382adfe6481	d__Bacteria; p__Bacteroidota; c__Bacteroidia; o__Flavobacteriales; f__Blattabacteriaceae; g__Candidatus_Uzinura; s__Bacteroidetes_bacterium	JQ322767.1	Bacterium symbiont of Coelostomidia wairoensis clone CW407	802	802	1	0	97.84	1446
18d72b273b7171ce51579382adfe6481	d__Bacteria; p__Bacteroidota; c__Bacteroidia; o__Flavobacteriales; f__Blattabacteriaceae; g__Candidatus_Uzinura; s__Bacteroidetes_bacterium	JQ322761.1	Bacterium symbiont of Coelostomidia wairoensis clone CW312	802	802	1	0	97.84	1451
18d72b273b7171ce51579382adfe6481	d__Bacteria; p__Bacteroidota; c__Bacteroidia; o__Flavobacteriales; f__Blattabacteriaceae; g__Candidatus_Uzinura; s__Bacteroidetes_bacterium	FJ798088.1	Uncultured Bacteroidetes bacterium clone 113	802	802	1	0	97.84	1508
18d72b273b7171ce51579382adfe6481	d__Bacteria; p__Bacteroidota; c__Bacteroidia; o__Flavobacteriales; f__Blattabacteriaceae; g__Candidatus_Uzinura; s__Bacteroidetes_bacterium	KC447442.1	Bacteroidetes bacterium endosymbiont of Ultracoelostoma brittini	797	797	1	0	97.63	1443
18d72b273b7171ce51579382adfe6481	d__Bacteria; p__Bacteroidota; c__Bacteroidia; o__Flavobacteriales; f__Blattabacteriaceae; g__Candidatus_Uzinura; s__Bacteroidetes_bacterium	KC447440.1	Bacteroidetes bacterium endosymbiont of Ultracoelostoma brittini	797	797	1	0	97.63	1312
18d72b273b7171ce51579382adfe6481	d__Bacteria; p__Bacteroidota; c__Bacteroidia; o__Flavobacteriales; f__Blattabacteriaceae; g__Candidatus_Uzinura; s__Bacteroidetes_bacterium	KC447439.1	Bacteroidetes bacterium endosymbiont of Ultracoelostoma brittini	797	797	1	0	97.63	1374
18d72b273b7171ce51579382adfe6481	d__Bacteria; p__Bacteroidota; c__Bacteroidia; o__Flavobacteriales; f__Blattabacteriaceae; g__Candidatus_Uzinura; s__Bacteroidetes_bacterium	KC447437.1	Bacteroidetes bacterium endosymbiont of Ultracoelostoma brittini	797	797	1	0	97.63	1402
18d72b273b7171ce51579382adfe6481	d__Bacteria; p__Bacteroidota; c__Bacteroidia; o__Flavobacteriales; f__Blattabacteriaceae; g__Candidatus_Uzinura; s__Bacteroidetes_bacterium	KC447431.1	Bacteroidetes bacterium endosymbiont of Coelostomidia zealandica	797	797	1	0	97.63	1429
18d72b273b7171ce51579382adfe6481	d__Bacteria; p__Bacteroidota; c__Bacteroidia; o__Flavobacteriales; f__Blattabacteriaceae; g__Candidatus_Uzinura; s__Bacteroidetes_bacterium	KC447424.1	Bacteroidetes bacterium endosymbiont of Coelostomidia montana	797	797	1	0	97.63	1477
18d72b273b7171ce51579382adfe6481	d__Bacteria; p__Bacteroidota; c__Bacteroidia; o__Flavobacteriales; f__Blattabacteriaceae; g__Candidatus_Uzinura; s__Bacteroidetes_bacterium	KC447420.1	Bacteroidetes bacterium endosymbiont of Coelostomidia montana	797	797	1	0	97.63	1477
18d72b273b7171ce51579382adfe6481	d__Bacteria; p__Bacteroidota; c__Bacteroidia; o__Flavobacteriales; f__Blattabacteriaceae; g__Candidatus_Uzinura; s__Bacteroidetes_bacterium	KC447418.1	Bacteroidetes bacterium endosymbiont of Coelostomidia montana	797	797	1	0	97.63	1482
18d72b273b7171ce51579382adfe6481	d__Bacteria; p__Bacteroidota; c__Bacteroidia; o__Flavobacteriales; f__Blattabacteriaceae; g__Candidatus_Uzinura; s__Bacteroidetes_bacterium	KC447417.1	Bacteroidetes bacterium endosymbiont of Coelostomidia jenniferae	797	797	1	0	97.63	1479
18d72b273b7171ce51579382adfe6481	d__Bacteria; p__Bacteroidota; c__Bacteroidia; o__Flavobacteriales; f__Blattabacteriaceae; g__Candidatus_Uzinura; s__Bacteroidetes_bacterium	KC447415.1	Bacteroidetes bacterium endosymbiont of Coelostomidia deboerae	797	797	1	0	97.63	1457
18d72b273b7171ce51579382adfe6481	d__Bacteria; p__Bacteroidota; c__Bacteroidia; o__Flavobacteriales; f__Blattabacteriaceae; g__Candidatus_Uzinura; s__Bacteroidetes_bacterium	JQ322763.1	Bacterium symbiont of Coelostomidia wairoensis clone CW318	797	797	1	0	97.63	1450
18d72b273b7171ce51579382adfe6481	d__Bacteria; p__Bacteroidota; c__Bacteroidia; o__Flavobacteriales; f__Blattabacteriaceae; g__Candidatus_Uzinura; s__Bacteroidetes_bacterium	KC447441.1	Bacteroidetes bacterium endosymbiont of Ultracoelostoma brittini	791	791	1	0	97.41	1436
18d72b273b7171ce51579382adfe6481	d__Bacteria; p__Bacteroidota; c__Bacteroidia; o__Flavobacteriales; f__Blattabacteriaceae; g__Candidatus_Uzinura; s__Bacteroidetes_bacterium	KC447436.1	Bacteroidetes bacterium endosymbiont of Coelostomidia zealandica	791	791	1	0	97.41	1242
18d72b273b7171ce51579382adfe6481	d__Bacteria; p__Bacteroidota; c__Bacteroidia; o__Flavobacteriales; f__Blattabacteriaceae; g__Candidatus_Uzinura; s__Bacteroidetes_bacterium	KC447428.1	Bacteroidetes bacterium endosymbiont of Coelostomidia zealandica	791	791	1	0	97.41	1450
18d72b273b7171ce51579382adfe6481	d__Bacteria; p__Bacteroidota; c__Bacteroidia; o__Flavobacteriales; f__Blattabacteriaceae; g__Candidatus_Uzinura; s__Bacteroidetes_bacterium	KC447423.1	Bacteroidetes bacterium endosymbiont of Coelostomidia montana	791	791	1	0	97.41	1482
18d72b273b7171ce51579382adfe6481	d__Bacteria; p__Bacteroidota; c__Bacteroidia; o__Flavobacteriales; f__Blattabacteriaceae; g__Candidatus_Uzinura; s__Bacteroidetes_bacterium	KC447421.1	Bacteroidetes bacterium endosymbiont of Coelostomidia montana	791	791	1	0	97.41	1479
18d72b273b7171ce51579382adfe6481	d__Bacteria; p__Bacteroidota; c__Bacteroidia; o__Flavobacteriales; f__Blattabacteriaceae; g__Candidatus_Uzinura; s__Bacteroidetes_bacterium	JQ322766.1	Bacterium symbiont of Coelostomidia wairoensis clone CW402	791	791	1	0	97.41	1450
18d72b273b7171ce51579382adfe6481	d__Bacteria; p__Bacteroidota; c__Bacteroidia; o__Flavobacteriales; f__Blattabacteriaceae; g__Candidatus_Uzinura; s__Bacteroidetes_bacterium	JQ322758.1	Bacterium symbiont of Coelostomidia wairoensis clone CW203	791	791	1	0	97.41	1483
18d72b273b7171ce51579382adfe6481	d__Bacteria; p__Bacteroidota; c__Bacteroidia; o__Flavobacteriales; f__Blattabacteriaceae; g__Candidatus_Uzinura; s__Bacteroidetes_bacterium	HQ893835.1	Flavobacteriales bacterium symbiont of Lecanodiaspis prosopidis	789	789	0.92	0	99.77	597
18d72b273b7171ce51579382adfe6481	d__Bacteria; p__Bacteroidota; c__Bacteroidia; o__Flavobacteriales; f__Blattabacteriaceae; g__Candidatus_Uzinura; s__Bacteroidetes_bacterium	HQ893828.1	Flavobacteriales bacterium symbiont of Crypticerya sp.	789	789	0.92	0	99.77	585
18d72b273b7171ce51579382adfe6481	d__Bacteria; p__Bacteroidota; c__Bacteroidia; o__Flavobacteriales; f__Blattabacteriaceae; g__Candidatus_Uzinura; s__Bacteroidetes_bacterium	HQ893827.1	Flavobacteriales bacterium symbiont of Icerya purchasi	789	789	0.92	0	99.77	524
18d72b273b7171ce51579382adfe6481	d__Bacteria; p__Bacteroidota; c__Bacteroidia; o__Flavobacteriales; f__Blattabacteriaceae; g__Candidatus_Uzinura; s__Bacteroidetes_bacterium	AB491196.1	Flavobacteriales endosymbiont of Drosicha corpulenta	785	785	1	0	97.2	1469
18d72b273b7171ce51579382adfe6481	d__Bacteria; p__Bacteroidota; c__Bacteroidia; o__Flavobacteriales; f__Blattabacteriaceae; g__Candidatus_Uzinura; s__Bacteroidetes_bacterium	MF585295.1	Uncultured bacterium clone B1561	784	784	0.91	0	100	424
18d72b273b7171ce51579382adfe6481	d__Bacteria; p__Bacteroidota; c__Bacteroidia; o__Flavobacteriales; f__Blattabacteriaceae; g__Candidatus_Uzinura; s__Bacteroidetes_bacterium	HQ893831.1	Flavobacteriales bacterium symbiont of Parasaissetia nigra	784	784	0.92	0	99.53	514
18d72b273b7171ce51579382adfe6481	d__Bacteria; p__Bacteroidota; c__Bacteroidia; o__Flavobacteriales; f__Blattabacteriaceae; g__Candidatus_Uzinura; s__Bacteroidetes_bacterium	CP006873.1	Candidatus Walczuchella monophlebidarum	780	780	1	0	96.98	309299
18d72b273b7171ce51579382adfe6481	d__Bacteria; p__Bacteroidota; c__Bacteroidia; o__Flavobacteriales; f__Blattabacteriaceae; g__Candidatus_Uzinura; s__Bacteroidetes_bacterium	KC447438.1	Bacteroidetes bacterium endosymbiont of Ultracoelostoma brittini	778	778	1	0	96.98	1246
18d72b273b7171ce51579382adfe6481	d__Bacteria; p__Bacteroidota; c__Bacteroidia; o__Flavobacteriales; f__Blattabacteriaceae; g__Candidatus_Uzinura; s__Bacteroidetes_bacterium	KC447443.1	Bacteroidetes bacterium endosymbiont of Ultracoelostoma dracophylli	758	758	0.99	0	96.14	1417
18d72b273b7171ce51579382adfe6481	d__Bacteria; p__Bacteroidota; c__Bacteroidia; o__Flavobacteriales; f__Blattabacteriaceae; g__Candidatus_Uzinura; s__Bacteroidetes_bacterium	HQ893826.1	Flavobacteriales bacterium symbiont of Llaveia axin axin	732	732	0.92	0	97.44	600
18d72b273b7171ce51579382adfe6481	d__Bacteria; p__Bacteroidota; c__Bacteroidia; o__Flavobacteriales; f__Blattabacteriaceae; g__Candidatus_Uzinura; s__Bacteroidetes_bacterium	DQ133549.1	Uncultured Bacteroidetes bacterium from Cryptococcus ulmi	713	713	1	0	94.4	1412
18d72b273b7171ce51579382adfe6481	d__Bacteria; p__Bacteroidota; c__Bacteroidia; o__Flavobacteriales; f__Blattabacteriaceae; g__Candidatus_Uzinura; s__Bacteroidetes_bacterium	HM449964.1	Uncultured bacterium clone NH113	691	691	1	0	93.53	1418
18d72b273b7171ce51579382adfe6481	d__Bacteria; p__Bacteroidota; c__Bacteroidia; o__Flavobacteriales; f__Blattabacteriaceae; g__Candidatus_Uzinura; s__Bacteroidetes_bacterium	MZ890444.1	Uncultured Bacteroidetes bacterium clone EN40	684	684	1	0	93.32	1325
18d72b273b7171ce51579382adfe6481	d__Bacteria; p__Bacteroidota; c__Bacteroidia; o__Flavobacteriales; f__Blattabacteriaceae; g__Candidatus_Uzinura; s__Bacteroidetes_bacterium	CP059214.1	Blattabacterium cuenoti strain CHORISOsp	682	682	1	0	93.15	561052
18d72b273b7171ce51579382adfe6481	d__Bacteria; p__Bacteroidota; c__Bacteroidia; o__Flavobacteriales; f__Blattabacteriaceae; g__Candidatus_Uzinura; s__Bacteroidetes_bacterium	MZ890447.1	Uncultured Bacteroidetes bacterium clone EN43	680	680	1	0	93.13	1337
18d72b273b7171ce51579382adfe6481	d__Bacteria; p__Bacteroidota; c__Bacteroidia; o__Flavobacteriales; f__Blattabacteriaceae; g__Candidatus_Uzinura; s__Bacteroidetes_bacterium	HM449962.1	Uncultured bacterium clone NH110	680	680	1	0	93.13	1422
18d72b273b7171ce51579382adfe6481	d__Bacteria; p__Bacteroidota; c__Bacteroidia; o__Flavobacteriales; f__Blattabacteriaceae; g__Candidatus_Uzinura; s__Bacteroidetes_bacterium	MT232246.1	Bacteroidetes bacterium endosymbiont of Cryptococcus fagisuga	678	678	1	0	93.12	1074
18d72b273b7171ce51579382adfe6481	d__Bacteria; p__Bacteroidota; c__Bacteroidia; o__Flavobacteriales; f__Blattabacteriaceae; g__Candidatus_Uzinura; s__Bacteroidetes_bacterium	LC537909.1	Blattabacterium sp. (Periplaneta japonica) P.j-200321	676	676	1	0	92.95	1394
18d72b273b7171ce51579382adfe6481	d__Bacteria; p__Bacteroidota; c__Bacteroidia; o__Flavobacteriales; f__Blattabacteriaceae; g__Candidatus_Uzinura; s__Bacteroidetes_bacterium	CP059197.1	Blattabacterium cuenoti strain MELANOZsp	676	676	1	0	92.96	642499
18d72b273b7171ce51579382adfe6481	d__Bacteria; p__Bacteroidota; c__Bacteroidia; o__Flavobacteriales; f__Blattabacteriaceae; g__Candidatus_Uzinura; s__Bacteroidetes_bacterium	X75624.1	B.sp. (endosymb of P.australasiae)	676	676	1	0	92.95	1443
18d72b273b7171ce51579382adfe6481	d__Bacteria; p__Bacteroidota; c__Bacteroidia; o__Flavobacteriales; f__Blattabacteriaceae; g__Candidatus_Uzinura; s__Bacteroidetes_bacterium	LC537908.1	Blattabacterium sp. (Periplaneta fuliginosa) P.f-200321	671	671	1	0	92.74	1400
18d72b273b7171ce51579382adfe6481	d__Bacteria; p__Bacteroidota; c__Bacteroidia; o__Flavobacteriales; f__Blattabacteriaceae; g__Candidatus_Uzinura; s__Bacteroidetes_bacterium	LC537905.1	Blattabacterium sp. (Shelfordella lateralis) B.l-200321	671	671	1	0	92.74	1456
18d72b273b7171ce51579382adfe6481	d__Bacteria; p__Bacteroidota; c__Bacteroidia; o__Flavobacteriales; f__Blattabacteriaceae; g__Candidatus_Uzinura; s__Bacteroidetes_bacterium	JX457305.1	Uncultured bacterium clone CR_235	671	671	1	0	92.74	1500
18d72b273b7171ce51579382adfe6481	d__Bacteria; p__Bacteroidota; c__Bacteroidia; o__Flavobacteriales; f__Blattabacteriaceae; g__Candidatus_Uzinura; s__Bacteroidetes_bacterium	JX457293.1	Uncultured bacterium clone CR_219	671	671	1	0	92.74	1500
18d72b273b7171ce51579382adfe6481	d__Bacteria; p__Bacteroidota; c__Bacteroidia; o__Flavobacteriales; f__Blattabacteriaceae; g__Candidatus_Uzinura; s__Bacteroidetes_bacterium	JX457270.1	Uncultured bacterium clone CR_191	671	671	1	0	92.74	1499
18d72b273b7171ce51579382adfe6481	d__Bacteria; p__Bacteroidota; c__Bacteroidia; o__Flavobacteriales; f__Blattabacteriaceae; g__Candidatus_Uzinura; s__Bacteroidetes_bacterium	JX457246.1	Uncultured bacterium clone CR_159	671	671	1	0	92.74	1500
18d72b273b7171ce51579382adfe6481	d__Bacteria; p__Bacteroidota; c__Bacteroidia; o__Flavobacteriales; f__Blattabacteriaceae; g__Candidatus_Uzinura; s__Bacteroidetes_bacterium	JX457237.1	Uncultured bacterium clone CR_147	671	671	1	0	92.74	1500
18d72b273b7171ce51579382adfe6481	d__Bacteria; p__Bacteroidota; c__Bacteroidia; o__Flavobacteriales; f__Blattabacteriaceae; g__Candidatus_Uzinura; s__Bacteroidetes_bacterium	JX457212.1	Uncultured bacterium clone CR_107	671	671	1	0	92.74	1500
18d72b273b7171ce51579382adfe6481	d__Bacteria; p__Bacteroidota; c__Bacteroidia; o__Flavobacteriales; f__Blattabacteriaceae; g__Candidatus_Uzinura; s__Bacteroidetes_bacterium	JX457194.1	Uncultured bacterium clone CR_76	671	671	1	0	92.74	1499
18d72b273b7171ce51579382adfe6481	d__Bacteria; p__Bacteroidota; c__Bacteroidia; o__Flavobacteriales; f__Blattabacteriaceae; g__Candidatus_Uzinura; s__Bacteroidetes_bacterium	CP059184.1	Blattabacterium cuenoti strain SHELFORDElat	671	671	1	0	92.74	637404
18d72b273b7171ce51579382adfe6481	d__Bacteria; p__Bacteroidota; c__Bacteroidia; o__Flavobacteriales; f__Blattabacteriaceae; g__Candidatus_Uzinura; s__Bacteroidetes_bacterium	CP059224.1	Blattabacterium cuenoti strain PROTAGlug	671	671	1	0	92.74	638825
18d72b273b7171ce51579382adfe6481	d__Bacteria; p__Bacteroidota; c__Bacteroidia; o__Flavobacteriales; f__Blattabacteriaceae; g__Candidatus_Uzinura; s__Bacteroidetes_bacterium	CP059188.1	Blattabacterium cuenoti strain PLATYZsp	671	671	1	0	92.74	645229
18d72b273b7171ce51579382adfe6481	d__Bacteria; p__Bacteroidota; c__Bacteroidia; o__Flavobacteriales; f__Blattabacteriaceae; g__Candidatus_Uzinura; s__Bacteroidetes_bacterium	CP059212.1	Blattabacterium cuenoti strain COSMOsp	671	1342	1	0	92.74	645115
18d72b273b7171ce51579382adfe6481	d__Bacteria; p__Bacteroidota; c__Bacteroidia; o__Flavobacteriales; f__Blattabacteriaceae; g__Candidatus_Uzinura; s__Bacteroidetes_bacterium	CP001429.2	Blattabacterium sp. (Periplaneta americana) str. BPLAN	671	671	1	0	92.74	636994
18d72b273b7171ce51579382adfe6481	d__Bacteria; p__Bacteroidota; c__Bacteroidia; o__Flavobacteriales; f__Blattabacteriaceae; g__Candidatus_Uzinura; s__Bacteroidetes_bacterium	EF423763.1	Blattabacterium sp. (Periplaneta americana)	671	671	1	0	92.74	776
18d72b273b7171ce51579382adfe6481	d__Bacteria; p__Bacteroidota; c__Bacteroidia; o__Flavobacteriales; f__Blattabacteriaceae; g__Candidatus_Uzinura; s__Bacteroidetes_bacterium	AM182513.1	Blattabacterium sp. (Periplaneta americana)	671	671	1	0	92.74	1403
18d72b273b7171ce51579382adfe6481	d__Bacteria; p__Bacteroidota; c__Bacteroidia; o__Flavobacteriales; f__Blattabacteriaceae; g__Candidatus_Uzinura; s__Bacteroidetes_bacterium	AM182512.1	Blattabacterium sp. (Periplaneta americana)	671	671	1	0	92.74	1407
18d72b273b7171ce51579382adfe6481	d__Bacteria; p__Bacteroidota; c__Bacteroidia; o__Flavobacteriales; f__Blattabacteriaceae; g__Candidatus_Uzinura; s__Bacteroidetes_bacterium	AB231593.1	Blattabacterium sp. (Salganea taiwanensis ryukyuanus)	671	671	1	0	92.7	1272
18d72b273b7171ce51579382adfe6481	d__Bacteria; p__Bacteroidota; c__Bacteroidia; o__Flavobacteriales; f__Blattabacteriaceae; g__Candidatus_Uzinura; s__Bacteroidetes_bacterium	AB231591.1	Blattabacterium sp. (Salganea taiwanensis ryukyuanus)	671	671	1	0	92.7	1272
18d72b273b7171ce51579382adfe6481	d__Bacteria; p__Bacteroidota; c__Bacteroidia; o__Flavobacteriales; f__Blattabacteriaceae; g__Candidatus_Uzinura; s__Bacteroidetes_bacterium	MZ890446.1	Uncultured Bacteroidetes bacterium clone EN24	669	669	1	0	92.69	1338
18d72b273b7171ce51579382adfe6481	d__Bacteria; p__Bacteroidota; c__Bacteroidia; o__Flavobacteriales; f__Blattabacteriaceae; g__Candidatus_Uzinura; s__Bacteroidetes_bacterium	MZ890445.1	Uncultured Bacteroidetes bacterium clone EN52	669	669	1	0	92.67	1326
18d72b273b7171ce51579382adfe6481	d__Bacteria; p__Bacteroidota; c__Bacteroidia; o__Flavobacteriales; f__Blattabacteriaceae; g__Candidatus_Uzinura; s__Bacteroidetes_bacterium	HM449963.1	Uncultured bacterium clone NH56	669	669	1	0	92.7	1397
18d72b273b7171ce51579382adfe6481	d__Bacteria; p__Bacteroidota; c__Bacteroidia; o__Flavobacteriales; f__Blattabacteriaceae; g__Candidatus_Uzinura; s__Bacteroidetes_bacterium	LC537907.1	Blattabacterium sp. (Blattella nipponica) B.n-200321	665	665	1	0	92.51	1386
18d72b273b7171ce51579382adfe6481	d__Bacteria; p__Bacteroidota; c__Bacteroidia; o__Flavobacteriales; f__Blattabacteriaceae; g__Candidatus_Uzinura; s__Bacteroidetes_bacterium	LC537906.1	Blattabacterium sp. (Blattella germanica) B.g-200321	665	665	1	0	92.51	1447
18d72b273b7171ce51579382adfe6481	d__Bacteria; p__Bacteroidota; c__Bacteroidia; o__Flavobacteriales; f__Blattabacteriaceae; g__Candidatus_Uzinura; s__Bacteroidetes_bacterium	MZ890443.1	Uncultured Bacteroidetes bacterium clone EN27	665	665	1	0	92.51	1341
18d72b273b7171ce51579382adfe6481	d__Bacteria; p__Bacteroidota; c__Bacteroidia; o__Flavobacteriales; f__Blattabacteriaceae; g__Candidatus_Uzinura; s__Bacteroidetes_bacterium	CP003605.1	Blattabacterium sp. (Blatta orientalis) str. Tarazona	665	665	1	0	92.52	634449
18d72b273b7171ce51579382adfe6481	d__Bacteria; p__Bacteroidota; c__Bacteroidia; o__Flavobacteriales; f__Blattabacteriaceae; g__Candidatus_Uzinura; s__Bacteroidetes_bacterium	JX457308.1	Uncultured bacterium clone CR_241	665	665	1	0	92.52	1500
18d72b273b7171ce51579382adfe6481	d__Bacteria; p__Bacteroidota; c__Bacteroidia; o__Flavobacteriales; f__Blattabacteriaceae; g__Candidatus_Uzinura; s__Bacteroidetes_bacterium	JX457278.1	Uncultured bacterium clone CR_200	665	665	1	0	92.52	1499
18d72b273b7171ce51579382adfe6481	d__Bacteria; p__Bacteroidota; c__Bacteroidia; o__Flavobacteriales; f__Blattabacteriaceae; g__Candidatus_Uzinura; s__Bacteroidetes_bacterium	JX457265.1	Uncultured bacterium clone CR_182	665	665	1	0	92.52	1500
18d72b273b7171ce51579382adfe6481	d__Bacteria; p__Bacteroidota; c__Bacteroidia; o__Flavobacteriales; f__Blattabacteriaceae; g__Candidatus_Uzinura; s__Bacteroidetes_bacterium	JX457199.1	Uncultured bacterium clone CR_83	665	665	1	0	92.52	1498
18d72b273b7171ce51579382adfe6481	d__Bacteria; p__Bacteroidota; c__Bacteroidia; o__Flavobacteriales; f__Blattabacteriaceae; g__Candidatus_Uzinura; s__Bacteroidetes_bacterium	JX457164.1	Uncultured bacterium clone CR_17	665	665	1	0	92.52	1500
18d72b273b7171ce51579382adfe6481	d__Bacteria; p__Bacteroidota; c__Bacteroidia; o__Flavobacteriales; f__Blattabacteriaceae; g__Candidatus_Uzinura; s__Bacteroidetes_bacterium	CP060246.1	Blattabacterium cuenoti strain DUCHAsp	665	665	1	0	92.52	640003
18d72b273b7171ce51579382adfe6481	d__Bacteria; p__Bacteroidota; c__Bacteroidia; o__Flavobacteriales; f__Blattabacteriaceae; g__Candidatus_Uzinura; s__Bacteroidetes_bacterium	CP059215.1	Blattabacterium cuenoti strain BEYBkur	665	1178	1	0	92.51	624952
18d72b273b7171ce51579382adfe6481	d__Bacteria; p__Bacteroidota; c__Bacteroidia; o__Flavobacteriales; f__Blattabacteriaceae; g__Candidatus_Uzinura; s__Bacteroidetes_bacterium	CP059219.1	Blattabacterium cuenoti strain ANALLAmet	665	665	1	0	92.51	626430
18d72b273b7171ce51579382adfe6481	d__Bacteria; p__Bacteroidota; c__Bacteroidia; o__Flavobacteriales; f__Blattabacteriaceae; g__Candidatus_Uzinura; s__Bacteroidetes_bacterium	JF193097.1	Uncultured bacterium clone ncd2228g12c1	665	665	1	0	92.51	1363
18d72b273b7171ce51579382adfe6481	d__Bacteria; p__Bacteroidota; c__Bacteroidia; o__Flavobacteriales; f__Blattabacteriaceae; g__Candidatus_Uzinura; s__Bacteroidetes_bacterium	JF192940.1	Uncultured bacterium clone ncd2226g05c1	665	665	1	0	92.51	1363
18d72b273b7171ce51579382adfe6481	d__Bacteria; p__Bacteroidota; c__Bacteroidia; o__Flavobacteriales; f__Blattabacteriaceae; g__Candidatus_Uzinura; s__Bacteroidetes_bacterium	HM256360.1	Uncultured bacterium clone ncd88g11c1	665	665	1	0	92.51	1363
18d72b273b7171ce51579382adfe6481	d__Bacteria; p__Bacteroidota; c__Bacteroidia; o__Flavobacteriales; f__Blattabacteriaceae; g__Candidatus_Uzinura; s__Bacteroidetes_bacterium	HM256231.1	Uncultured bacterium clone ncd87b09c1	665	665	1	0	92.51	1363
18d72b273b7171ce51579382adfe6481	d__Bacteria; p__Bacteroidota; c__Bacteroidia; o__Flavobacteriales; f__Blattabacteriaceae; g__Candidatus_Uzinura; s__Bacteroidetes_bacterium	CP001487.1	Blattabacterium sp. (Blattella germanica) str. Bge	665	665	1	0	92.51	636850
18d72b273b7171ce51579382adfe6481	d__Bacteria; p__Bacteroidota; c__Bacteroidia; o__Flavobacteriales; f__Blattabacteriaceae; g__Candidatus_Uzinura; s__Bacteroidetes_bacterium	GQ101106.1	Uncultured bacterium clone nbw490f07c1	665	665	1	0	92.52	1367
18d72b273b7171ce51579382adfe6481	d__Bacteria; p__Bacteroidota; c__Bacteroidia; o__Flavobacteriales; f__Blattabacteriaceae; g__Candidatus_Uzinura; s__Bacteroidetes_bacterium	EF423765.1	Blattabacterium sp. (Blattella sp.)	665	665	1	0	92.51	747
18d72b273b7171ce51579382adfe6481	d__Bacteria; p__Bacteroidota; c__Bacteroidia; o__Flavobacteriales; f__Blattabacteriaceae; g__Candidatus_Uzinura; s__Bacteroidetes_bacterium	AM182898.1	Blattabacterium sp. (Blatta orientalis)	665	665	1	0	92.52	1413
18d72b273b7171ce51579382adfe6481	d__Bacteria; p__Bacteroidota; c__Bacteroidia; o__Flavobacteriales; f__Blattabacteriaceae; g__Candidatus_Uzinura; s__Bacteroidetes_bacterium	AM182897.1	Blattabacterium sp. (Blatta orientalis)	665	665	1	0	92.52	1426
18d72b273b7171ce51579382adfe6481	d__Bacteria; p__Bacteroidota; c__Bacteroidia; o__Flavobacteriales; f__Blattabacteriaceae; g__Candidatus_Uzinura; s__Bacteroidetes_bacterium	AJ971712.1	Blattabacterium sp. Alboraia partial	665	665	1	0	92.51	1453
18d72b273b7171ce51579382adfe6481	d__Bacteria; p__Bacteroidota; c__Bacteroidia; o__Flavobacteriales; f__Blattabacteriaceae; g__Candidatus_Uzinura; s__Bacteroidetes_bacterium	AB231590.1	Blattabacterium sp. (Salganea esakii)	665	665	1	0	92.51	1273
219c93d5536087d08eb2f66cadf08f61	d__Bacteria; p__Bacteroidota; c__Bacteroidia; o__Flavobacteriales; f__Blattabacteriaceae; g__Candidatus_Uzinura; s__Bacteroidetes_bacterium	X75625.1	B.sp. (endosymb of P.americana)	665	665	1	0	92.52	1443
219c93d5536087d08eb2f66cadf08f61	d__Bacteria; p__Bacteroidota; c__Bacteroidia; o__Flavobacteriales; f__Blattabacteriaceae; g__Candidatus_Uzinura; s__Bacteroidetes_bacterium	MF939352.1	Bacteroidetes bacterium endosymbiont of Icerya purchasi	826	826	0.98	0	99.13	1513
219c93d5536087d08eb2f66cadf08f61	d__Bacteria; p__Bacteroidota; c__Bacteroidia; o__Flavobacteriales; f__Blattabacteriaceae; g__Candidatus_Uzinura; s__Bacteroidetes_bacterium	DQ133551.1	Uncultured Bacteroidetes bacterium from Icerya brasiliensis	824	824	0.98	0	99.34	1288
219c93d5536087d08eb2f66cadf08f61	d__Bacteria; p__Bacteroidota; c__Bacteroidia; o__Flavobacteriales; f__Blattabacteriaceae; g__Candidatus_Uzinura; s__Bacteroidetes_bacterium	DQ133550.1	Uncultured Bacteroidetes bacterium from Icerya purchasi	822	822	0.98	0	98.91	981
219c93d5536087d08eb2f66cadf08f61	d__Bacteria; p__Bacteroidota; c__Bacteroidia; o__Flavobacteriales; f__Blattabacteriaceae; g__Candidatus_Uzinura; s__Bacteroidetes_bacterium	DQ868792.1	Flavobacteriales endosymbiont of Icerya basiliensis	819	819	0.98	0	99.12	1210
219c93d5536087d08eb2f66cadf08f61	d__Bacteria; p__Bacteroidota; c__Bacteroidia; o__Flavobacteriales; f__Blattabacteriaceae; g__Candidatus_Uzinura; s__Bacteroidetes_bacterium	KC447435.1	Bacteroidetes bacterium endosymbiont of Coelostomidia zealandica	797	797	1	0	97.63	1449
219c93d5536087d08eb2f66cadf08f61	d__Bacteria; p__Bacteroidota; c__Bacteroidia; o__Flavobacteriales; f__Blattabacteriaceae; g__Candidatus_Uzinura; s__Bacteroidetes_bacterium	KC447434.1	Bacteroidetes bacterium endosymbiont of Coelostomidia zealandica	797	797	1	0	97.63	1449
219c93d5536087d08eb2f66cadf08f61	d__Bacteria; p__Bacteroidota; c__Bacteroidia; o__Flavobacteriales; f__Blattabacteriaceae; g__Candidatus_Uzinura; s__Bacteroidetes_bacterium	KC447433.1	Bacteroidetes bacterium endosymbiont of Coelostomidia zealandica	797	797	1	0	97.63	1447
219c93d5536087d08eb2f66cadf08f61	d__Bacteria; p__Bacteroidota; c__Bacteroidia; o__Flavobacteriales; f__Blattabacteriaceae; g__Candidatus_Uzinura; s__Bacteroidetes_bacterium	KC447432.1	Bacteroidetes bacterium endosymbiont of Coelostomidia zealandica	797	797	1	0	97.63	1445
219c93d5536087d08eb2f66cadf08f61	d__Bacteria; p__Bacteroidota; c__Bacteroidia; o__Flavobacteriales; f__Blattabacteriaceae; g__Candidatus_Uzinura; s__Bacteroidetes_bacterium	KC447430.1	Bacteroidetes bacterium endosymbiont of Coelostomidia zealandica	797	797	1	0	97.63	1443
219c93d5536087d08eb2f66cadf08f61	d__Bacteria; p__Bacteroidota; c__Bacteroidia; o__Flavobacteriales; f__Blattabacteriaceae; g__Candidatus_Uzinura; s__Bacteroidetes_bacterium	KC447429.1	Bacteroidetes bacterium endosymbiont of Coelostomidia zealandica	797	797	1	0	97.63	1450
219c93d5536087d08eb2f66cadf08f61	d__Bacteria; p__Bacteroidota; c__Bacteroidia; o__Flavobacteriales; f__Blattabacteriaceae; g__Candidatus_Uzinura; s__Bacteroidetes_bacterium	KC447427.1	Bacteroidetes bacterium endosymbiont of Coelostomidia zealandica	797	797	1	0	97.63	1450
219c93d5536087d08eb2f66cadf08f61	d__Bacteria; p__Bacteroidota; c__Bacteroidia; o__Flavobacteriales; f__Blattabacteriaceae; g__Candidatus_Uzinura; s__Bacteroidetes_bacterium	KC447422.1	Bacteroidetes bacterium endosymbiont of Coelostomidia montana	797	797	1	0	97.63	1479
219c93d5536087d08eb2f66cadf08f61	d__Bacteria; p__Bacteroidota; c__Bacteroidia; o__Flavobacteriales; f__Blattabacteriaceae; g__Candidatus_Uzinura; s__Bacteroidetes_bacterium	KC447419.1	Bacteroidetes bacterium endosymbiont of Coelostomidia montana	797	797	1	0	97.63	1479
219c93d5536087d08eb2f66cadf08f61	d__Bacteria; p__Bacteroidota; c__Bacteroidia; o__Flavobacteriales; f__Blattabacteriaceae; g__Candidatus_Uzinura; s__Bacteroidetes_bacterium	JQ322767.1	Bacterium symbiont of Coelostomidia wairoensis clone CW407	797	797	1	0	97.63	1446
219c93d5536087d08eb2f66cadf08f61	d__Bacteria; p__Bacteroidota; c__Bacteroidia; o__Flavobacteriales; f__Blattabacteriaceae; g__Candidatus_Uzinura; s__Bacteroidetes_bacterium	JQ322761.1	Bacterium symbiont of Coelostomidia wairoensis clone CW312	797	797	1	0	97.63	1451
219c93d5536087d08eb2f66cadf08f61	d__Bacteria; p__Bacteroidota; c__Bacteroidia; o__Flavobacteriales; f__Blattabacteriaceae; g__Candidatus_Uzinura; s__Bacteroidetes_bacterium	FJ798088.1	Uncultured Bacteroidetes bacterium clone 113	797	797	1	0	97.63	1508
219c93d5536087d08eb2f66cadf08f61	d__Bacteria; p__Bacteroidota; c__Bacteroidia; o__Flavobacteriales; f__Blattabacteriaceae; g__Candidatus_Uzinura; s__Bacteroidetes_bacterium	KC447442.1	Bacteroidetes bacterium endosymbiont of Ultracoelostoma brittini	791	791	1	0	97.41	1443
219c93d5536087d08eb2f66cadf08f61	d__Bacteria; p__Bacteroidota; c__Bacteroidia; o__Flavobacteriales; f__Blattabacteriaceae; g__Candidatus_Uzinura; s__Bacteroidetes_bacterium	KC447440.1	Bacteroidetes bacterium endosymbiont of Ultracoelostoma brittini	791	791	1	0	97.41	1312
219c93d5536087d08eb2f66cadf08f61	d__Bacteria; p__Bacteroidota; c__Bacteroidia; o__Flavobacteriales; f__Blattabacteriaceae; g__Candidatus_Uzinura; s__Bacteroidetes_bacterium	KC447439.1	Bacteroidetes bacterium endosymbiont of Ultracoelostoma brittini	791	791	1	0	97.41	1374
219c93d5536087d08eb2f66cadf08f61	d__Bacteria; p__Bacteroidota; c__Bacteroidia; o__Flavobacteriales; f__Blattabacteriaceae; g__Candidatus_Uzinura; s__Bacteroidetes_bacterium	KC447437.1	Bacteroidetes bacterium endosymbiont of Ultracoelostoma brittini	791	791	1	0	97.41	1402
219c93d5536087d08eb2f66cadf08f61	d__Bacteria; p__Bacteroidota; c__Bacteroidia; o__Flavobacteriales; f__Blattabacteriaceae; g__Candidatus_Uzinura; s__Bacteroidetes_bacterium	KC447431.1	Bacteroidetes bacterium endosymbiont of Coelostomidia zealandica	791	791	1	0	97.41	1429
219c93d5536087d08eb2f66cadf08f61	d__Bacteria; p__Bacteroidota; c__Bacteroidia; o__Flavobacteriales; f__Blattabacteriaceae; g__Candidatus_Uzinura; s__Bacteroidetes_bacterium	KC447424.1	Bacteroidetes bacterium endosymbiont of Coelostomidia montana	791	791	1	0	97.41	1477
219c93d5536087d08eb2f66cadf08f61	d__Bacteria; p__Bacteroidota; c__Bacteroidia; o__Flavobacteriales; f__Blattabacteriaceae; g__Candidatus_Uzinura; s__Bacteroidetes_bacterium	KC447420.1	Bacteroidetes bacterium endosymbiont of Coelostomidia montana	791	791	1	0	97.41	1477
219c93d5536087d08eb2f66cadf08f61	d__Bacteria; p__Bacteroidota; c__Bacteroidia; o__Flavobacteriales; f__Blattabacteriaceae; g__Candidatus_Uzinura; s__Bacteroidetes_bacterium	KC447418.1	Bacteroidetes bacterium endosymbiont of Coelostomidia montana	791	791	1	0	97.41	1482
219c93d5536087d08eb2f66cadf08f61	d__Bacteria; p__Bacteroidota; c__Bacteroidia; o__Flavobacteriales; f__Blattabacteriaceae; g__Candidatus_Uzinura; s__Bacteroidetes_bacterium	KC447417.1	Bacteroidetes bacterium endosymbiont of Coelostomidia jenniferae	791	791	1	0	97.41	1479
219c93d5536087d08eb2f66cadf08f61	d__Bacteria; p__Bacteroidota; c__Bacteroidia; o__Flavobacteriales; f__Blattabacteriaceae; g__Candidatus_Uzinura; s__Bacteroidetes_bacterium	KC447415.1	Bacteroidetes bacterium endosymbiont of Coelostomidia deboerae	791	791	1	0	97.41	1457
219c93d5536087d08eb2f66cadf08f61	d__Bacteria; p__Bacteroidota; c__Bacteroidia; o__Flavobacteriales; f__Blattabacteriaceae; g__Candidatus_Uzinura; s__Bacteroidetes_bacterium	JQ322763.1	Bacterium symbiont of Coelostomidia wairoensis clone CW318	791	791	1	0	97.41	1450
219c93d5536087d08eb2f66cadf08f61	d__Bacteria; p__Bacteroidota; c__Bacteroidia; o__Flavobacteriales; f__Blattabacteriaceae; g__Candidatus_Uzinura; s__Bacteroidetes_bacterium	KC447441.1	Bacteroidetes bacterium endosymbiont of Ultracoelostoma brittini	785	785	1	0	97.2	1436
219c93d5536087d08eb2f66cadf08f61	d__Bacteria; p__Bacteroidota; c__Bacteroidia; o__Flavobacteriales; f__Blattabacteriaceae; g__Candidatus_Uzinura; s__Bacteroidetes_bacterium	KC447436.1	Bacteroidetes bacterium endosymbiont of Coelostomidia zealandica	785	785	1	0	97.2	1242
219c93d5536087d08eb2f66cadf08f61	d__Bacteria; p__Bacteroidota; c__Bacteroidia; o__Flavobacteriales; f__Blattabacteriaceae; g__Candidatus_Uzinura; s__Bacteroidetes_bacterium	KC447428.1	Bacteroidetes bacterium endosymbiont of Coelostomidia zealandica	785	785	1	0	97.2	1450
219c93d5536087d08eb2f66cadf08f61	d__Bacteria; p__Bacteroidota; c__Bacteroidia; o__Flavobacteriales; f__Blattabacteriaceae; g__Candidatus_Uzinura; s__Bacteroidetes_bacterium	KC447423.1	Bacteroidetes bacterium endosymbiont of Coelostomidia montana	785	785	1	0	97.2	1482
219c93d5536087d08eb2f66cadf08f61	d__Bacteria; p__Bacteroidota; c__Bacteroidia; o__Flavobacteriales; f__Blattabacteriaceae; g__Candidatus_Uzinura; s__Bacteroidetes_bacterium	KC447421.1	Bacteroidetes bacterium endosymbiont of Coelostomidia montana	785	785	1	0	97.2	1479
219c93d5536087d08eb2f66cadf08f61	d__Bacteria; p__Bacteroidota; c__Bacteroidia; o__Flavobacteriales; f__Blattabacteriaceae; g__Candidatus_Uzinura; s__Bacteroidetes_bacterium	JQ322766.1	Bacterium symbiont of Coelostomidia wairoensis clone CW402	785	785	1	0	97.2	1450
219c93d5536087d08eb2f66cadf08f61	d__Bacteria; p__Bacteroidota; c__Bacteroidia; o__Flavobacteriales; f__Blattabacteriaceae; g__Candidatus_Uzinura; s__Bacteroidetes_bacterium	JQ322758.1	Bacterium symbiont of Coelostomidia wairoensis clone CW203	785	785	1	0	97.2	1483
219c93d5536087d08eb2f66cadf08f61	d__Bacteria; p__Bacteroidota; c__Bacteroidia; o__Flavobacteriales; f__Blattabacteriaceae; g__Candidatus_Uzinura; s__Bacteroidetes_bacterium	MF585295.1	Uncultured bacterium clone B1561	784	784	0.91	0	100	424
219c93d5536087d08eb2f66cadf08f61	d__Bacteria; p__Bacteroidota; c__Bacteroidia; o__Flavobacteriales; f__Blattabacteriaceae; g__Candidatus_Uzinura; s__Bacteroidetes_bacterium	HQ893835.1	Flavobacteriales bacterium symbiont of Lecanodiaspis prosopidis	784	784	0.92	0	99.53	597
219c93d5536087d08eb2f66cadf08f61	d__Bacteria; p__Bacteroidota; c__Bacteroidia; o__Flavobacteriales; f__Blattabacteriaceae; g__Candidatus_Uzinura; s__Bacteroidetes_bacterium	HQ893828.1	Flavobacteriales bacterium symbiont of Crypticerya sp.	784	784	0.92	0	99.53	585
219c93d5536087d08eb2f66cadf08f61	d__Bacteria; p__Bacteroidota; c__Bacteroidia; o__Flavobacteriales; f__Blattabacteriaceae; g__Candidatus_Uzinura; s__Bacteroidetes_bacterium	HQ893827.1	Flavobacteriales bacterium symbiont of Icerya purchasi	784	784	0.92	0	99.53	524
219c93d5536087d08eb2f66cadf08f61	d__Bacteria; p__Bacteroidota; c__Bacteroidia; o__Flavobacteriales; f__Blattabacteriaceae; g__Candidatus_Uzinura; s__Bacteroidetes_bacterium	AB491196.1	Flavobacteriales endosymbiont of Drosicha corpulenta	780	780	1	0	96.98	1469
219c93d5536087d08eb2f66cadf08f61	d__Bacteria; p__Bacteroidota; c__Bacteroidia; o__Flavobacteriales; f__Blattabacteriaceae; g__Candidatus_Uzinura; s__Bacteroidetes_bacterium	HQ893831.1	Flavobacteriales bacterium symbiont of Parasaissetia nigra	778	778	0.92	0	99.3	514
219c93d5536087d08eb2f66cadf08f61	d__Bacteria; p__Bacteroidota; c__Bacteroidia; o__Flavobacteriales; f__Blattabacteriaceae; g__Candidatus_Uzinura; s__Bacteroidetes_bacterium	CP006873.1	Candidatus Walczuchella monophlebidarum	774	774	1	0	96.77	309299
219c93d5536087d08eb2f66cadf08f61	d__Bacteria; p__Bacteroidota; c__Bacteroidia; o__Flavobacteriales; f__Blattabacteriaceae; g__Candidatus_Uzinura; s__Bacteroidetes_bacterium	KC447438.1	Bacteroidetes bacterium endosymbiont of Ultracoelostoma brittini	773	773	1	0	96.77	1246
219c93d5536087d08eb2f66cadf08f61	d__Bacteria; p__Bacteroidota; c__Bacteroidia; o__Flavobacteriales; f__Blattabacteriaceae; g__Candidatus_Uzinura; s__Bacteroidetes_bacterium	KC447443.1	Bacteroidetes bacterium endosymbiont of Ultracoelostoma dracophylli	752	752	0.99	0	95.92	1417
219c93d5536087d08eb2f66cadf08f61	d__Bacteria; p__Bacteroidota; c__Bacteroidia; o__Flavobacteriales; f__Blattabacteriaceae; g__Candidatus_Uzinura; s__Bacteroidetes_bacterium	HQ893826.1	Flavobacteriales bacterium symbiont of Llaveia axin axin	726	726	0.92	0	97.21	600
219c93d5536087d08eb2f66cadf08f61	d__Bacteria; p__Bacteroidota; c__Bacteroidia; o__Flavobacteriales; f__Blattabacteriaceae; g__Candidatus_Uzinura; s__Bacteroidetes_bacterium	DQ133549.1	Uncultured Bacteroidetes bacterium from Cryptococcus ulmi	708	708	1	0	94.18	1412
219c93d5536087d08eb2f66cadf08f61	d__Bacteria; p__Bacteroidota; c__Bacteroidia; o__Flavobacteriales; f__Blattabacteriaceae; g__Candidatus_Uzinura; s__Bacteroidetes_bacterium	HM449964.1	Uncultured bacterium clone NH113	686	686	1	0	93.32	1418
219c93d5536087d08eb2f66cadf08f61	d__Bacteria; p__Bacteroidota; c__Bacteroidia; o__Flavobacteriales; f__Blattabacteriaceae; g__Candidatus_Uzinura; s__Bacteroidetes_bacterium	MZ890444.1	Uncultured Bacteroidetes bacterium clone EN40	678	678	1	0	93.1	1325
219c93d5536087d08eb2f66cadf08f61	d__Bacteria; p__Bacteroidota; c__Bacteroidia; o__Flavobacteriales; f__Blattabacteriaceae; g__Candidatus_Uzinura; s__Bacteroidetes_bacterium	CP059214.1	Blattabacterium cuenoti strain CHORISOsp	676	676	1	0	92.93	561052
219c93d5536087d08eb2f66cadf08f61	d__Bacteria; p__Bacteroidota; c__Bacteroidia; o__Flavobacteriales; f__Blattabacteriaceae; g__Candidatus_Uzinura; s__Bacteroidetes_bacterium	MZ890447.1	Uncultured Bacteroidetes bacterium clone EN43	675	675	1	0	92.92	1337
219c93d5536087d08eb2f66cadf08f61	d__Bacteria; p__Bacteroidota; c__Bacteroidia; o__Flavobacteriales; f__Blattabacteriaceae; g__Candidatus_Uzinura; s__Bacteroidetes_bacterium	HM449962.1	Uncultured bacterium clone NH110	675	675	1	0	92.92	1422
219c93d5536087d08eb2f66cadf08f61	d__Bacteria; p__Bacteroidota; c__Bacteroidia; o__Flavobacteriales; f__Blattabacteriaceae; g__Candidatus_Uzinura; s__Bacteroidetes_bacterium	MT232246.1	Bacteroidetes bacterium endosymbiont of Cryptococcus fagisuga	673	673	1	0	92.9	1074
219c93d5536087d08eb2f66cadf08f61	d__Bacteria; p__Bacteroidota; c__Bacteroidia; o__Flavobacteriales; f__Blattabacteriaceae; g__Candidatus_Uzinura; s__Bacteroidetes_bacterium	LC537909.1	Blattabacterium sp. (Periplaneta japonica) P.j-200321	671	671	1	0	92.74	1394
219c93d5536087d08eb2f66cadf08f61	d__Bacteria; p__Bacteroidota; c__Bacteroidia; o__Flavobacteriales; f__Blattabacteriaceae; g__Candidatus_Uzinura; s__Bacteroidetes_bacterium	CP059197.1	Blattabacterium cuenoti strain MELANOZsp	671	671	1	0	92.75	642499
219c93d5536087d08eb2f66cadf08f61	d__Bacteria; p__Bacteroidota; c__Bacteroidia; o__Flavobacteriales; f__Blattabacteriaceae; g__Candidatus_Uzinura; s__Bacteroidetes_bacterium	X75624.1	B.sp. (endosymb of P.australasiae)	671	671	1	0	92.74	1443
219c93d5536087d08eb2f66cadf08f61	d__Bacteria; p__Bacteroidota; c__Bacteroidia; o__Flavobacteriales; f__Blattabacteriaceae; g__Candidatus_Uzinura; s__Bacteroidetes_bacterium	LC537908.1	Blattabacterium sp. (Periplaneta fuliginosa) P.f-200321	665	665	1	0	92.52	1400
219c93d5536087d08eb2f66cadf08f61	d__Bacteria; p__Bacteroidota; c__Bacteroidia; o__Flavobacteriales; f__Blattabacteriaceae; g__Candidatus_Uzinura; s__Bacteroidetes_bacterium	LC537905.1	Blattabacterium sp. (Shelfordella lateralis) B.l-200321	665	665	1	0	92.52	1456
219c93d5536087d08eb2f66cadf08f61	d__Bacteria; p__Bacteroidota; c__Bacteroidia; o__Flavobacteriales; f__Blattabacteriaceae; g__Candidatus_Uzinura; s__Bacteroidetes_bacterium	JX457305.1	Uncultured bacterium clone CR_235	665	665	1	0	92.52	1500
219c93d5536087d08eb2f66cadf08f61	d__Bacteria; p__Bacteroidota; c__Bacteroidia; o__Flavobacteriales; f__Blattabacteriaceae; g__Candidatus_Uzinura; s__Bacteroidetes_bacterium	JX457293.1	Uncultured bacterium clone CR_219	665	665	1	0	92.52	1500
219c93d5536087d08eb2f66cadf08f61	d__Bacteria; p__Bacteroidota; c__Bacteroidia; o__Flavobacteriales; f__Blattabacteriaceae; g__Candidatus_Uzinura; s__Bacteroidetes_bacterium	JX457270.1	Uncultured bacterium clone CR_191	665	665	1	0	92.52	1499
219c93d5536087d08eb2f66cadf08f61	d__Bacteria; p__Bacteroidota; c__Bacteroidia; o__Flavobacteriales; f__Blattabacteriaceae; g__Candidatus_Uzinura; s__Bacteroidetes_bacterium	JX457246.1	Uncultured bacterium clone CR_159	665	665	1	0	92.52	1500
219c93d5536087d08eb2f66cadf08f61	d__Bacteria; p__Bacteroidota; c__Bacteroidia; o__Flavobacteriales; f__Blattabacteriaceae; g__Candidatus_Uzinura; s__Bacteroidetes_bacterium	JX457237.1	Uncultured bacterium clone CR_147	665	665	1	0	92.52	1500
219c93d5536087d08eb2f66cadf08f61	d__Bacteria; p__Bacteroidota; c__Bacteroidia; o__Flavobacteriales; f__Blattabacteriaceae; g__Candidatus_Uzinura; s__Bacteroidetes_bacterium	JX457212.1	Uncultured bacterium clone CR_107	665	665	1	0	92.52	1500
219c93d5536087d08eb2f66cadf08f61	d__Bacteria; p__Bacteroidota; c__Bacteroidia; o__Flavobacteriales; f__Blattabacteriaceae; g__Candidatus_Uzinura; s__Bacteroidetes_bacterium	JX457194.1	Uncultured bacterium clone CR_76	665	665	1	0	92.52	1499
219c93d5536087d08eb2f66cadf08f61	d__Bacteria; p__Bacteroidota; c__Bacteroidia; o__Flavobacteriales; f__Blattabacteriaceae; g__Candidatus_Uzinura; s__Bacteroidetes_bacterium	CP059184.1	Blattabacterium cuenoti strain SHELFORDElat	665	665	1	0	92.52	637404
219c93d5536087d08eb2f66cadf08f61	d__Bacteria; p__Bacteroidota; c__Bacteroidia; o__Flavobacteriales; f__Blattabacteriaceae; g__Candidatus_Uzinura; s__Bacteroidetes_bacterium	CP059224.1	Blattabacterium cuenoti strain PROTAGlug	665	665	1	0	92.52	638825
219c93d5536087d08eb2f66cadf08f61	d__Bacteria; p__Bacteroidota; c__Bacteroidia; o__Flavobacteriales; f__Blattabacteriaceae; g__Candidatus_Uzinura; s__Bacteroidetes_bacterium	CP059188.1	Blattabacterium cuenoti strain PLATYZsp	665	665	1	0	92.52	645229
219c93d5536087d08eb2f66cadf08f61	d__Bacteria; p__Bacteroidota; c__Bacteroidia; o__Flavobacteriales; f__Blattabacteriaceae; g__Candidatus_Uzinura; s__Bacteroidetes_bacterium	CP059212.1	Blattabacterium cuenoti strain COSMOsp	665	1331	1	0	92.52	645115
219c93d5536087d08eb2f66cadf08f61	d__Bacteria; p__Bacteroidota; c__Bacteroidia; o__Flavobacteriales; f__Blattabacteriaceae; g__Candidatus_Uzinura; s__Bacteroidetes_bacterium	CP001429.2	Blattabacterium sp. (Periplaneta americana) str. BPLAN	665	665	1	0	92.52	636994
219c93d5536087d08eb2f66cadf08f61	d__Bacteria; p__Bacteroidota; c__Bacteroidia; o__Flavobacteriales; f__Blattabacteriaceae; g__Candidatus_Uzinura; s__Bacteroidetes_bacterium	EF423763.1	Blattabacterium sp. (Periplaneta americana)	665	665	1	0	92.52	776
219c93d5536087d08eb2f66cadf08f61	d__Bacteria; p__Bacteroidota; c__Bacteroidia; o__Flavobacteriales; f__Blattabacteriaceae; g__Candidatus_Uzinura; s__Bacteroidetes_bacterium	AM182513.1	Blattabacterium sp. (Periplaneta americana)	665	665	1	0	92.52	1403
219c93d5536087d08eb2f66cadf08f61	d__Bacteria; p__Bacteroidota; c__Bacteroidia; o__Flavobacteriales; f__Blattabacteriaceae; g__Candidatus_Uzinura; s__Bacteroidetes_bacterium	AM182512.1	Blattabacterium sp. (Periplaneta americana)	665	665	1	0	92.52	1407
219c93d5536087d08eb2f66cadf08f61	d__Bacteria; p__Bacteroidota; c__Bacteroidia; o__Flavobacteriales; f__Blattabacteriaceae; g__Candidatus_Uzinura; s__Bacteroidetes_bacterium	AB231593.1	Blattabacterium sp. (Salganea taiwanensis ryukyuanus)	665	665	1	0	92.49	1272
219c93d5536087d08eb2f66cadf08f61	d__Bacteria; p__Bacteroidota; c__Bacteroidia; o__Flavobacteriales; f__Blattabacteriaceae; g__Candidatus_Uzinura; s__Bacteroidetes_bacterium	AB231591.1	Blattabacterium sp. (Salganea taiwanensis ryukyuanus)	665	665	1	0	92.49	1272
219c93d5536087d08eb2f66cadf08f61	d__Bacteria; p__Bacteroidota; c__Bacteroidia; o__Flavobacteriales; f__Blattabacteriaceae; g__Candidatus_Uzinura; s__Bacteroidetes_bacterium	MZ890446.1	Uncultured Bacteroidetes bacterium clone EN24	664	664	1	0	92.47	1338
219c93d5536087d08eb2f66cadf08f61	d__Bacteria; p__Bacteroidota; c__Bacteroidia; o__Flavobacteriales; f__Blattabacteriaceae; g__Candidatus_Uzinura; s__Bacteroidetes_bacterium	MZ890445.1	Uncultured Bacteroidetes bacterium clone EN52	664	664	1	0	92.46	1326
219c93d5536087d08eb2f66cadf08f61	d__Bacteria; p__Bacteroidota; c__Bacteroidia; o__Flavobacteriales; f__Blattabacteriaceae; g__Candidatus_Uzinura; s__Bacteroidetes_bacterium	HM449963.1	Uncultured bacterium clone NH56	664	664	1	0	92.49	1397
219c93d5536087d08eb2f66cadf08f61	d__Bacteria; p__Bacteroidota; c__Bacteroidia; o__Flavobacteriales; f__Blattabacteriaceae; g__Candidatus_Uzinura; s__Bacteroidetes_bacterium	LC537907.1	Blattabacterium sp. (Blattella nipponica) B.n-200321	660	660	1	0	92.29	1386
219c93d5536087d08eb2f66cadf08f61	d__Bacteria; p__Bacteroidota; c__Bacteroidia; o__Flavobacteriales; f__Blattabacteriaceae; g__Candidatus_Uzinura; s__Bacteroidetes_bacterium	LC537906.1	Blattabacterium sp. (Blattella germanica) B.g-200321	660	660	1	0	92.29	1447
219c93d5536087d08eb2f66cadf08f61	d__Bacteria; p__Bacteroidota; c__Bacteroidia; o__Flavobacteriales; f__Blattabacteriaceae; g__Candidatus_Uzinura; s__Bacteroidetes_bacterium	MZ890443.1	Uncultured Bacteroidetes bacterium clone EN27	660	660	1	0	92.29	1341
219c93d5536087d08eb2f66cadf08f61	d__Bacteria; p__Bacteroidota; c__Bacteroidia; o__Flavobacteriales; f__Blattabacteriaceae; g__Candidatus_Uzinura; s__Bacteroidetes_bacterium	CP003605.1	Blattabacterium sp. (Blatta orientalis) str. Tarazona	660	660	1	0	92.31	634449
219c93d5536087d08eb2f66cadf08f61	d__Bacteria; p__Bacteroidota; c__Bacteroidia; o__Flavobacteriales; f__Blattabacteriaceae; g__Candidatus_Uzinura; s__Bacteroidetes_bacterium	JX457308.1	Uncultured bacterium clone CR_241	660	660	1	0	92.31	1500
219c93d5536087d08eb2f66cadf08f61	d__Bacteria; p__Bacteroidota; c__Bacteroidia; o__Flavobacteriales; f__Blattabacteriaceae; g__Candidatus_Uzinura; s__Bacteroidetes_bacterium	JX457278.1	Uncultured bacterium clone CR_200	660	660	1	0	92.31	1499
219c93d5536087d08eb2f66cadf08f61	d__Bacteria; p__Bacteroidota; c__Bacteroidia; o__Flavobacteriales; f__Blattabacteriaceae; g__Candidatus_Uzinura; s__Bacteroidetes_bacterium	JX457265.1	Uncultured bacterium clone CR_182	660	660	1	0	92.31	1500
219c93d5536087d08eb2f66cadf08f61	d__Bacteria; p__Bacteroidota; c__Bacteroidia; o__Flavobacteriales; f__Blattabacteriaceae; g__Candidatus_Uzinura; s__Bacteroidetes_bacterium	JX457199.1	Uncultured bacterium clone CR_83	660	660	1	0	92.31	1498
219c93d5536087d08eb2f66cadf08f61	d__Bacteria; p__Bacteroidota; c__Bacteroidia; o__Flavobacteriales; f__Blattabacteriaceae; g__Candidatus_Uzinura; s__Bacteroidetes_bacterium	JX457164.1	Uncultured bacterium clone CR_17	660	660	1	0	92.31	1500
219c93d5536087d08eb2f66cadf08f61	d__Bacteria; p__Bacteroidota; c__Bacteroidia; o__Flavobacteriales; f__Blattabacteriaceae; g__Candidatus_Uzinura; s__Bacteroidetes_bacterium	CP060246.1	Blattabacterium cuenoti strain DUCHAsp	660	660	1	0	92.31	640003
219c93d5536087d08eb2f66cadf08f61	d__Bacteria; p__Bacteroidota; c__Bacteroidia; o__Flavobacteriales; f__Blattabacteriaceae; g__Candidatus_Uzinura; s__Bacteroidetes_bacterium	CP059215.1	Blattabacterium cuenoti strain BEYBkur	660	1173	1	0	92.29	624952
219c93d5536087d08eb2f66cadf08f61	d__Bacteria; p__Bacteroidota; c__Bacteroidia; o__Flavobacteriales; f__Blattabacteriaceae; g__Candidatus_Uzinura; s__Bacteroidetes_bacterium	CP059219.1	Blattabacterium cuenoti strain ANALLAmet	660	660	1	0	92.29	626430
219c93d5536087d08eb2f66cadf08f61	d__Bacteria; p__Bacteroidota; c__Bacteroidia; o__Flavobacteriales; f__Blattabacteriaceae; g__Candidatus_Uzinura; s__Bacteroidetes_bacterium	JF193097.1	Uncultured bacterium clone ncd2228g12c1	660	660	1	0	92.29	1363
219c93d5536087d08eb2f66cadf08f61	d__Bacteria; p__Bacteroidota; c__Bacteroidia; o__Flavobacteriales; f__Blattabacteriaceae; g__Candidatus_Uzinura; s__Bacteroidetes_bacterium	JF192940.1	Uncultured bacterium clone ncd2226g05c1	660	660	1	0	92.29	1363
219c93d5536087d08eb2f66cadf08f61	d__Bacteria; p__Bacteroidota; c__Bacteroidia; o__Flavobacteriales; f__Blattabacteriaceae; g__Candidatus_Uzinura; s__Bacteroidetes_bacterium	HM256360.1	Uncultured bacterium clone ncd88g11c1	660	660	1	0	92.29	1363
219c93d5536087d08eb2f66cadf08f61	d__Bacteria; p__Bacteroidota; c__Bacteroidia; o__Flavobacteriales; f__Blattabacteriaceae; g__Candidatus_Uzinura; s__Bacteroidetes_bacterium	HM256231.1	Uncultured bacterium clone ncd87b09c1	660	660	1	0	92.29	1363
219c93d5536087d08eb2f66cadf08f61	d__Bacteria; p__Bacteroidota; c__Bacteroidia; o__Flavobacteriales; f__Blattabacteriaceae; g__Candidatus_Uzinura; s__Bacteroidetes_bacterium	CP001487.1	Blattabacterium sp. (Blattella germanica) str. Bge	660	660	1	0	92.29	636850
219c93d5536087d08eb2f66cadf08f61	d__Bacteria; p__Bacteroidota; c__Bacteroidia; o__Flavobacteriales; f__Blattabacteriaceae; g__Candidatus_Uzinura; s__Bacteroidetes_bacterium	GQ101106.1	Uncultured bacterium clone nbw490f07c1	660	660	1	0	92.31	1367
219c93d5536087d08eb2f66cadf08f61	d__Bacteria; p__Bacteroidota; c__Bacteroidia; o__Flavobacteriales; f__Blattabacteriaceae; g__Candidatus_Uzinura; s__Bacteroidetes_bacterium	EF423765.1	Blattabacterium sp. (Blattella sp.)	660	660	1	0	92.29	747
219c93d5536087d08eb2f66cadf08f61	d__Bacteria; p__Bacteroidota; c__Bacteroidia; o__Flavobacteriales; f__Blattabacteriaceae; g__Candidatus_Uzinura; s__Bacteroidetes_bacterium	AM182898.1	Blattabacterium sp. (Blatta orientalis)	660	660	1	0	92.31	1413
219c93d5536087d08eb2f66cadf08f61	d__Bacteria; p__Bacteroidota; c__Bacteroidia; o__Flavobacteriales; f__Blattabacteriaceae; g__Candidatus_Uzinura; s__Bacteroidetes_bacterium	AM182897.1	Blattabacterium sp. (Blatta orientalis)	660	660	1	0	92.31	1426
219c93d5536087d08eb2f66cadf08f61	d__Bacteria; p__Bacteroidota; c__Bacteroidia; o__Flavobacteriales; f__Blattabacteriaceae; g__Candidatus_Uzinura; s__Bacteroidetes_bacterium	AJ971712.1	Blattabacterium sp. Alboraia partial	660	660	1	0	92.29	1453
219c93d5536087d08eb2f66cadf08f61	d__Bacteria; p__Bacteroidota; c__Bacteroidia; o__Flavobacteriales; f__Blattabacteriaceae; g__Candidatus_Uzinura; s__Bacteroidetes_bacterium	AB231590.1	Blattabacterium sp. (Salganea esakii)	660	660	1	0	92.29	1273
90f5cab7034c38b89f52fd201dacafe3	d__Bacteria; p__Bacteroidota; c__Bacteroidia; o__Flavobacteriales; f__Blattabacteriaceae; g__Candidatus_Uzinura; s__Bacteroidetes_bacterium	X75625.1	B.sp. (endosymb of P.americana)	660	660	1	0	92.31	1443
90f5cab7034c38b89f52fd201dacafe3	d__Bacteria; p__Bacteroidota; c__Bacteroidia; o__Flavobacteriales; f__Blattabacteriaceae; g__Candidatus_Uzinura; s__Bacteroidetes_bacterium	MF939352.1	Bacteroidetes bacterium endosymbiont of Icerya purchasi	821	821	0.98	0	98.91	1513
90f5cab7034c38b89f52fd201dacafe3	d__Bacteria; p__Bacteroidota; c__Bacteroidia; o__Flavobacteriales; f__Blattabacteriaceae; g__Candidatus_Uzinura; s__Bacteroidetes_bacterium	DQ133551.1	Uncultured Bacteroidetes bacterium from Icerya brasiliensis	819	819	0.98	0	99.12	1288
90f5cab7034c38b89f52fd201dacafe3	d__Bacteria; p__Bacteroidota; c__Bacteroidia; o__Flavobacteriales; f__Blattabacteriaceae; g__Candidatus_Uzinura; s__Bacteroidetes_bacterium	DQ133550.1	Uncultured Bacteroidetes bacterium from Icerya purchasi	817	817	0.98	0	98.69	981
90f5cab7034c38b89f52fd201dacafe3	d__Bacteria; p__Bacteroidota; c__Bacteroidia; o__Flavobacteriales; f__Blattabacteriaceae; g__Candidatus_Uzinura; s__Bacteroidetes_bacterium	DQ868792.1	Flavobacteriales endosymbiont of Icerya basiliensis	813	813	0.98	0	98.9	1210
90f5cab7034c38b89f52fd201dacafe3	d__Bacteria; p__Bacteroidota; c__Bacteroidia; o__Flavobacteriales; f__Blattabacteriaceae; g__Candidatus_Uzinura; s__Bacteroidetes_bacterium	KC447435.1	Bacteroidetes bacterium endosymbiont of Coelostomidia zealandica	791	791	1	0	97.41	1449
90f5cab7034c38b89f52fd201dacafe3	d__Bacteria; p__Bacteroidota; c__Bacteroidia; o__Flavobacteriales; f__Blattabacteriaceae; g__Candidatus_Uzinura; s__Bacteroidetes_bacterium	KC447434.1	Bacteroidetes bacterium endosymbiont of Coelostomidia zealandica	791	791	1	0	97.41	1449
90f5cab7034c38b89f52fd201dacafe3	d__Bacteria; p__Bacteroidota; c__Bacteroidia; o__Flavobacteriales; f__Blattabacteriaceae; g__Candidatus_Uzinura; s__Bacteroidetes_bacterium	KC447433.1	Bacteroidetes bacterium endosymbiont of Coelostomidia zealandica	791	791	1	0	97.41	1447
90f5cab7034c38b89f52fd201dacafe3	d__Bacteria; p__Bacteroidota; c__Bacteroidia; o__Flavobacteriales; f__Blattabacteriaceae; g__Candidatus_Uzinura; s__Bacteroidetes_bacterium	KC447432.1	Bacteroidetes bacterium endosymbiont of Coelostomidia zealandica	791	791	1	0	97.41	1445
90f5cab7034c38b89f52fd201dacafe3	d__Bacteria; p__Bacteroidota; c__Bacteroidia; o__Flavobacteriales; f__Blattabacteriaceae; g__Candidatus_Uzinura; s__Bacteroidetes_bacterium	KC447430.1	Bacteroidetes bacterium endosymbiont of Coelostomidia zealandica	791	791	1	0	97.41	1443
90f5cab7034c38b89f52fd201dacafe3	d__Bacteria; p__Bacteroidota; c__Bacteroidia; o__Flavobacteriales; f__Blattabacteriaceae; g__Candidatus_Uzinura; s__Bacteroidetes_bacterium	KC447429.1	Bacteroidetes bacterium endosymbiont of Coelostomidia zealandica	791	791	1	0	97.41	1450
90f5cab7034c38b89f52fd201dacafe3	d__Bacteria; p__Bacteroidota; c__Bacteroidia; o__Flavobacteriales; f__Blattabacteriaceae; g__Candidatus_Uzinura; s__Bacteroidetes_bacterium	KC447427.1	Bacteroidetes bacterium endosymbiont of Coelostomidia zealandica	791	791	1	0	97.41	1450
90f5cab7034c38b89f52fd201dacafe3	d__Bacteria; p__Bacteroidota; c__Bacteroidia; o__Flavobacteriales; f__Blattabacteriaceae; g__Candidatus_Uzinura; s__Bacteroidetes_bacterium	KC447422.1	Bacteroidetes bacterium endosymbiont of Coelostomidia montana	791	791	1	0	97.41	1479
90f5cab7034c38b89f52fd201dacafe3	d__Bacteria; p__Bacteroidota; c__Bacteroidia; o__Flavobacteriales; f__Blattabacteriaceae; g__Candidatus_Uzinura; s__Bacteroidetes_bacterium	KC447419.1	Bacteroidetes bacterium endosymbiont of Coelostomidia montana	791	791	1	0	97.41	1479
90f5cab7034c38b89f52fd201dacafe3	d__Bacteria; p__Bacteroidota; c__Bacteroidia; o__Flavobacteriales; f__Blattabacteriaceae; g__Candidatus_Uzinura; s__Bacteroidetes_bacterium	JQ322767.1	Bacterium symbiont of Coelostomidia wairoensis clone CW407	791	791	1	0	97.41	1446
90f5cab7034c38b89f52fd201dacafe3	d__Bacteria; p__Bacteroidota; c__Bacteroidia; o__Flavobacteriales; f__Blattabacteriaceae; g__Candidatus_Uzinura; s__Bacteroidetes_bacterium	JQ322761.1	Bacterium symbiont of Coelostomidia wairoensis clone CW312	791	791	1	0	97.41	1451
90f5cab7034c38b89f52fd201dacafe3	d__Bacteria; p__Bacteroidota; c__Bacteroidia; o__Flavobacteriales; f__Blattabacteriaceae; g__Candidatus_Uzinura; s__Bacteroidetes_bacterium	FJ798088.1	Uncultured Bacteroidetes bacterium clone 113	791	791	1	0	97.41	1508
90f5cab7034c38b89f52fd201dacafe3	d__Bacteria; p__Bacteroidota; c__Bacteroidia; o__Flavobacteriales; f__Blattabacteriaceae; g__Candidatus_Uzinura; s__Bacteroidetes_bacterium	KC447442.1	Bacteroidetes bacterium endosymbiont of Ultracoelostoma brittini	785	785	1	0	97.2	1443
90f5cab7034c38b89f52fd201dacafe3	d__Bacteria; p__Bacteroidota; c__Bacteroidia; o__Flavobacteriales; f__Blattabacteriaceae; g__Candidatus_Uzinura; s__Bacteroidetes_bacterium	KC447440.1	Bacteroidetes bacterium endosymbiont of Ultracoelostoma brittini	785	785	1	0	97.2	1312
90f5cab7034c38b89f52fd201dacafe3	d__Bacteria; p__Bacteroidota; c__Bacteroidia; o__Flavobacteriales; f__Blattabacteriaceae; g__Candidatus_Uzinura; s__Bacteroidetes_bacterium	KC447439.1	Bacteroidetes bacterium endosymbiont of Ultracoelostoma brittini	785	785	1	0	97.2	1374
90f5cab7034c38b89f52fd201dacafe3	d__Bacteria; p__Bacteroidota; c__Bacteroidia; o__Flavobacteriales; f__Blattabacteriaceae; g__Candidatus_Uzinura; s__Bacteroidetes_bacterium	KC447437.1	Bacteroidetes bacterium endosymbiont of Ultracoelostoma brittini	785	785	1	0	97.2	1402
90f5cab7034c38b89f52fd201dacafe3	d__Bacteria; p__Bacteroidota; c__Bacteroidia; o__Flavobacteriales; f__Blattabacteriaceae; g__Candidatus_Uzinura; s__Bacteroidetes_bacterium	KC447431.1	Bacteroidetes bacterium endosymbiont of Coelostomidia zealandica	785	785	1	0	97.2	1429
90f5cab7034c38b89f52fd201dacafe3	d__Bacteria; p__Bacteroidota; c__Bacteroidia; o__Flavobacteriales; f__Blattabacteriaceae; g__Candidatus_Uzinura; s__Bacteroidetes_bacterium	KC447424.1	Bacteroidetes bacterium endosymbiont of Coelostomidia montana	785	785	1	0	97.2	1477
90f5cab7034c38b89f52fd201dacafe3	d__Bacteria; p__Bacteroidota; c__Bacteroidia; o__Flavobacteriales; f__Blattabacteriaceae; g__Candidatus_Uzinura; s__Bacteroidetes_bacterium	KC447420.1	Bacteroidetes bacterium endosymbiont of Coelostomidia montana	785	785	1	0	97.2	1477
90f5cab7034c38b89f52fd201dacafe3	d__Bacteria; p__Bacteroidota; c__Bacteroidia; o__Flavobacteriales; f__Blattabacteriaceae; g__Candidatus_Uzinura; s__Bacteroidetes_bacterium	KC447418.1	Bacteroidetes bacterium endosymbiont of Coelostomidia montana	785	785	1	0	97.2	1482
90f5cab7034c38b89f52fd201dacafe3	d__Bacteria; p__Bacteroidota; c__Bacteroidia; o__Flavobacteriales; f__Blattabacteriaceae; g__Candidatus_Uzinura; s__Bacteroidetes_bacterium	KC447417.1	Bacteroidetes bacterium endosymbiont of Coelostomidia jenniferae	785	785	1	0	97.2	1479
90f5cab7034c38b89f52fd201dacafe3	d__Bacteria; p__Bacteroidota; c__Bacteroidia; o__Flavobacteriales; f__Blattabacteriaceae; g__Candidatus_Uzinura; s__Bacteroidetes_bacterium	KC447415.1	Bacteroidetes bacterium endosymbiont of Coelostomidia deboerae	785	785	1	0	97.2	1457
90f5cab7034c38b89f52fd201dacafe3	d__Bacteria; p__Bacteroidota; c__Bacteroidia; o__Flavobacteriales; f__Blattabacteriaceae; g__Candidatus_Uzinura; s__Bacteroidetes_bacterium	JQ322763.1	Bacterium symbiont of Coelostomidia wairoensis clone CW318	785	785	1	0	97.2	1450
90f5cab7034c38b89f52fd201dacafe3	d__Bacteria; p__Bacteroidota; c__Bacteroidia; o__Flavobacteriales; f__Blattabacteriaceae; g__Candidatus_Uzinura; s__Bacteroidetes_bacterium	MF585295.1	Uncultured bacterium clone B1561	784	784	0.91	0	100	424
90f5cab7034c38b89f52fd201dacafe3	d__Bacteria; p__Bacteroidota; c__Bacteroidia; o__Flavobacteriales; f__Blattabacteriaceae; g__Candidatus_Uzinura; s__Bacteroidetes_bacterium	KC447441.1	Bacteroidetes bacterium endosymbiont of Ultracoelostoma brittini	780	780	1	0	96.98	1436
90f5cab7034c38b89f52fd201dacafe3	d__Bacteria; p__Bacteroidota; c__Bacteroidia; o__Flavobacteriales; f__Blattabacteriaceae; g__Candidatus_Uzinura; s__Bacteroidetes_bacterium	KC447436.1	Bacteroidetes bacterium endosymbiont of Coelostomidia zealandica	780	780	1	0	96.98	1242
90f5cab7034c38b89f52fd201dacafe3	d__Bacteria; p__Bacteroidota; c__Bacteroidia; o__Flavobacteriales; f__Blattabacteriaceae; g__Candidatus_Uzinura; s__Bacteroidetes_bacterium	KC447428.1	Bacteroidetes bacterium endosymbiont of Coelostomidia zealandica	780	780	0.98	0	97.58	1450
90f5cab7034c38b89f52fd201dacafe3	d__Bacteria; p__Bacteroidota; c__Bacteroidia; o__Flavobacteriales; f__Blattabacteriaceae; g__Candidatus_Uzinura; s__Bacteroidetes_bacterium	KC447423.1	Bacteroidetes bacterium endosymbiont of Coelostomidia montana	780	780	1	0	96.98	1482
90f5cab7034c38b89f52fd201dacafe3	d__Bacteria; p__Bacteroidota; c__Bacteroidia; o__Flavobacteriales; f__Blattabacteriaceae; g__Candidatus_Uzinura; s__Bacteroidetes_bacterium	KC447421.1	Bacteroidetes bacterium endosymbiont of Coelostomidia montana	780	780	1	0	96.98	1479
90f5cab7034c38b89f52fd201dacafe3	d__Bacteria; p__Bacteroidota; c__Bacteroidia; o__Flavobacteriales; f__Blattabacteriaceae; g__Candidatus_Uzinura; s__Bacteroidetes_bacterium	JQ322766.1	Bacterium symbiont of Coelostomidia wairoensis clone CW402	780	780	1	0	96.98	1450
90f5cab7034c38b89f52fd201dacafe3	d__Bacteria; p__Bacteroidota; c__Bacteroidia; o__Flavobacteriales; f__Blattabacteriaceae; g__Candidatus_Uzinura; s__Bacteroidetes_bacterium	JQ322758.1	Bacterium symbiont of Coelostomidia wairoensis clone CW203	780	780	1	0	96.98	1483
90f5cab7034c38b89f52fd201dacafe3	d__Bacteria; p__Bacteroidota; c__Bacteroidia; o__Flavobacteriales; f__Blattabacteriaceae; g__Candidatus_Uzinura; s__Bacteroidetes_bacterium	HQ893835.1	Flavobacteriales bacterium symbiont of Lecanodiaspis prosopidis	778	778	0.92	0	99.3	597
90f5cab7034c38b89f52fd201dacafe3	d__Bacteria; p__Bacteroidota; c__Bacteroidia; o__Flavobacteriales; f__Blattabacteriaceae; g__Candidatus_Uzinura; s__Bacteroidetes_bacterium	HQ893828.1	Flavobacteriales bacterium symbiont of Crypticerya sp.	778	778	0.92	0	99.3	585
90f5cab7034c38b89f52fd201dacafe3	d__Bacteria; p__Bacteroidota; c__Bacteroidia; o__Flavobacteriales; f__Blattabacteriaceae; g__Candidatus_Uzinura; s__Bacteroidetes_bacterium	HQ893827.1	Flavobacteriales bacterium symbiont of Icerya purchasi	778	778	0.92	0	99.3	524
90f5cab7034c38b89f52fd201dacafe3	d__Bacteria; p__Bacteroidota; c__Bacteroidia; o__Flavobacteriales; f__Blattabacteriaceae; g__Candidatus_Uzinura; s__Bacteroidetes_bacterium	AB491196.1	Flavobacteriales endosymbiont of Drosicha corpulenta	774	774	1	0	96.77	1469
90f5cab7034c38b89f52fd201dacafe3	d__Bacteria; p__Bacteroidota; c__Bacteroidia; o__Flavobacteriales; f__Blattabacteriaceae; g__Candidatus_Uzinura; s__Bacteroidetes_bacterium	HQ893831.1	Flavobacteriales bacterium symbiont of Parasaissetia nigra	773	773	0.92	0	99.07	514
90f5cab7034c38b89f52fd201dacafe3	d__Bacteria; p__Bacteroidota; c__Bacteroidia; o__Flavobacteriales; f__Blattabacteriaceae; g__Candidatus_Uzinura; s__Bacteroidetes_bacterium	CP006873.1	Candidatus Walczuchella monophlebidarum	769	769	1	0	96.55	309299
90f5cab7034c38b89f52fd201dacafe3	d__Bacteria; p__Bacteroidota; c__Bacteroidia; o__Flavobacteriales; f__Blattabacteriaceae; g__Candidatus_Uzinura; s__Bacteroidetes_bacterium	KC447438.1	Bacteroidetes bacterium endosymbiont of Ultracoelostoma brittini	767	767	1	0	96.55	1246
90f5cab7034c38b89f52fd201dacafe3	d__Bacteria; p__Bacteroidota; c__Bacteroidia; o__Flavobacteriales; f__Blattabacteriaceae; g__Candidatus_Uzinura; s__Bacteroidetes_bacterium	KC447443.1	Bacteroidetes bacterium endosymbiont of Ultracoelostoma dracophylli	747	747	0.97	0	96.28	1417
90f5cab7034c38b89f52fd201dacafe3	d__Bacteria; p__Bacteroidota; c__Bacteroidia; o__Flavobacteriales; f__Blattabacteriaceae; g__Candidatus_Uzinura; s__Bacteroidetes_bacterium	HQ893826.1	Flavobacteriales bacterium symbiont of Llaveia axin axin	721	721	0.92	0	96.98	600
90f5cab7034c38b89f52fd201dacafe3	d__Bacteria; p__Bacteroidota; c__Bacteroidia; o__Flavobacteriales; f__Blattabacteriaceae; g__Candidatus_Uzinura; s__Bacteroidetes_bacterium	DQ133549.1	Uncultured Bacteroidetes bacterium from Cryptococcus ulmi	702	702	1	0	93.97	1412
90f5cab7034c38b89f52fd201dacafe3	d__Bacteria; p__Bacteroidota; c__Bacteroidia; o__Flavobacteriales; f__Blattabacteriaceae; g__Candidatus_Uzinura; s__Bacteroidetes_bacterium	HM449964.1	Uncultured bacterium clone NH113	680	680	1	0	93.1	1418
90f5cab7034c38b89f52fd201dacafe3	d__Bacteria; p__Bacteroidota; c__Bacteroidia; o__Flavobacteriales; f__Blattabacteriaceae; g__Candidatus_Uzinura; s__Bacteroidetes_bacterium	MT232246.1	Bacteroidetes bacterium endosymbiont of Cryptococcus fagisuga	678	678	1	0	93.12	1074
90f5cab7034c38b89f52fd201dacafe3	d__Bacteria; p__Bacteroidota; c__Bacteroidia; o__Flavobacteriales; f__Blattabacteriaceae; g__Candidatus_Uzinura; s__Bacteroidetes_bacterium	MZ890444.1	Uncultured Bacteroidetes bacterium clone EN40	673	673	1	0	92.89	1325
90f5cab7034c38b89f52fd201dacafe3	d__Bacteria; p__Bacteroidota; c__Bacteroidia; o__Flavobacteriales; f__Blattabacteriaceae; g__Candidatus_Uzinura; s__Bacteroidetes_bacterium	CP059214.1	Blattabacterium cuenoti strain CHORISOsp	671	671	1	0	92.72	561052
90f5cab7034c38b89f52fd201dacafe3	d__Bacteria; p__Bacteroidota; c__Bacteroidia; o__Flavobacteriales; f__Blattabacteriaceae; g__Candidatus_Uzinura; s__Bacteroidetes_bacterium	MZ890447.1	Uncultured Bacteroidetes bacterium clone EN43	669	669	1	0	92.7	1337
90f5cab7034c38b89f52fd201dacafe3	d__Bacteria; p__Bacteroidota; c__Bacteroidia; o__Flavobacteriales; f__Blattabacteriaceae; g__Candidatus_Uzinura; s__Bacteroidetes_bacterium	HM449962.1	Uncultured bacterium clone NH110	669	669	1	0	92.7	1422
90f5cab7034c38b89f52fd201dacafe3	d__Bacteria; p__Bacteroidota; c__Bacteroidia; o__Flavobacteriales; f__Blattabacteriaceae; g__Candidatus_Uzinura; s__Bacteroidetes_bacterium	LC537909.1	Blattabacterium sp. (Periplaneta japonica) P.j-200321	665	665	1	0	92.52	1394
90f5cab7034c38b89f52fd201dacafe3	d__Bacteria; p__Bacteroidota; c__Bacteroidia; o__Flavobacteriales; f__Blattabacteriaceae; g__Candidatus_Uzinura; s__Bacteroidetes_bacterium	CP059197.1	Blattabacterium cuenoti strain MELANOZsp	665	665	1	0	92.54	642499
90f5cab7034c38b89f52fd201dacafe3	d__Bacteria; p__Bacteroidota; c__Bacteroidia; o__Flavobacteriales; f__Blattabacteriaceae; g__Candidatus_Uzinura; s__Bacteroidetes_bacterium	X75624.1	B.sp. (endosymb of P.australasiae)	665	665	1	0	92.52	1443
90f5cab7034c38b89f52fd201dacafe3	d__Bacteria; p__Bacteroidota; c__Bacteroidia; o__Flavobacteriales; f__Blattabacteriaceae; g__Candidatus_Uzinura; s__Bacteroidetes_bacterium	LC537908.1	Blattabacterium sp. (Periplaneta fuliginosa) P.f-200321	660	660	1	0	92.31	1400
90f5cab7034c38b89f52fd201dacafe3	d__Bacteria; p__Bacteroidota; c__Bacteroidia; o__Flavobacteriales; f__Blattabacteriaceae; g__Candidatus_Uzinura; s__Bacteroidetes_bacterium	LC537905.1	Blattabacterium sp. (Shelfordella lateralis) B.l-200321	660	660	1	0	92.31	1456
90f5cab7034c38b89f52fd201dacafe3	d__Bacteria; p__Bacteroidota; c__Bacteroidia; o__Flavobacteriales; f__Blattabacteriaceae; g__Candidatus_Uzinura; s__Bacteroidetes_bacterium	JX457305.1	Uncultured bacterium clone CR_235	660	660	1	0	92.31	1500
90f5cab7034c38b89f52fd201dacafe3	d__Bacteria; p__Bacteroidota; c__Bacteroidia; o__Flavobacteriales; f__Blattabacteriaceae; g__Candidatus_Uzinura; s__Bacteroidetes_bacterium	JX457293.1	Uncultured bacterium clone CR_219	660	660	1	0	92.31	1500
90f5cab7034c38b89f52fd201dacafe3	d__Bacteria; p__Bacteroidota; c__Bacteroidia; o__Flavobacteriales; f__Blattabacteriaceae; g__Candidatus_Uzinura; s__Bacteroidetes_bacterium	JX457270.1	Uncultured bacterium clone CR_191	660	660	1	0	92.31	1499
90f5cab7034c38b89f52fd201dacafe3	d__Bacteria; p__Bacteroidota; c__Bacteroidia; o__Flavobacteriales; f__Blattabacteriaceae; g__Candidatus_Uzinura; s__Bacteroidetes_bacterium	JX457246.1	Uncultured bacterium clone CR_159	660	660	1	0	92.31	1500
90f5cab7034c38b89f52fd201dacafe3	d__Bacteria; p__Bacteroidota; c__Bacteroidia; o__Flavobacteriales; f__Blattabacteriaceae; g__Candidatus_Uzinura; s__Bacteroidetes_bacterium	JX457237.1	Uncultured bacterium clone CR_147	660	660	1	0	92.31	1500
90f5cab7034c38b89f52fd201dacafe3	d__Bacteria; p__Bacteroidota; c__Bacteroidia; o__Flavobacteriales; f__Blattabacteriaceae; g__Candidatus_Uzinura; s__Bacteroidetes_bacterium	JX457212.1	Uncultured bacterium clone CR_107	660	660	1	0	92.31	1500
90f5cab7034c38b89f52fd201dacafe3	d__Bacteria; p__Bacteroidota; c__Bacteroidia; o__Flavobacteriales; f__Blattabacteriaceae; g__Candidatus_Uzinura; s__Bacteroidetes_bacterium	JX457194.1	Uncultured bacterium clone CR_76	660	660	1	0	92.31	1499
90f5cab7034c38b89f52fd201dacafe3	d__Bacteria; p__Bacteroidota; c__Bacteroidia; o__Flavobacteriales; f__Blattabacteriaceae; g__Candidatus_Uzinura; s__Bacteroidetes_bacterium	CP059184.1	Blattabacterium cuenoti strain SHELFORDElat	660	660	1	0	92.31	637404
90f5cab7034c38b89f52fd201dacafe3	d__Bacteria; p__Bacteroidota; c__Bacteroidia; o__Flavobacteriales; f__Blattabacteriaceae; g__Candidatus_Uzinura; s__Bacteroidetes_bacterium	CP059224.1	Blattabacterium cuenoti strain PROTAGlug	660	660	1	0	92.31	638825
90f5cab7034c38b89f52fd201dacafe3	d__Bacteria; p__Bacteroidota; c__Bacteroidia; o__Flavobacteriales; f__Blattabacteriaceae; g__Candidatus_Uzinura; s__Bacteroidetes_bacterium	CP059188.1	Blattabacterium cuenoti strain PLATYZsp	660	660	1	0	92.31	645229
90f5cab7034c38b89f52fd201dacafe3	d__Bacteria; p__Bacteroidota; c__Bacteroidia; o__Flavobacteriales; f__Blattabacteriaceae; g__Candidatus_Uzinura; s__Bacteroidetes_bacterium	CP059212.1	Blattabacterium cuenoti strain COSMOsp	660	1320	1	0	92.31	645115
90f5cab7034c38b89f52fd201dacafe3	d__Bacteria; p__Bacteroidota; c__Bacteroidia; o__Flavobacteriales; f__Blattabacteriaceae; g__Candidatus_Uzinura; s__Bacteroidetes_bacterium	CP001429.2	Blattabacterium sp. (Periplaneta americana) str. BPLAN	660	660	1	0	92.31	636994
90f5cab7034c38b89f52fd201dacafe3	d__Bacteria; p__Bacteroidota; c__Bacteroidia; o__Flavobacteriales; f__Blattabacteriaceae; g__Candidatus_Uzinura; s__Bacteroidetes_bacterium	EF423763.1	Blattabacterium sp. (Periplaneta americana)	660	660	1	0	92.31	776
90f5cab7034c38b89f52fd201dacafe3	d__Bacteria; p__Bacteroidota; c__Bacteroidia; o__Flavobacteriales; f__Blattabacteriaceae; g__Candidatus_Uzinura; s__Bacteroidetes_bacterium	AM182513.1	Blattabacterium sp. (Periplaneta americana)	660	660	1	0	92.31	1403
90f5cab7034c38b89f52fd201dacafe3	d__Bacteria; p__Bacteroidota; c__Bacteroidia; o__Flavobacteriales; f__Blattabacteriaceae; g__Candidatus_Uzinura; s__Bacteroidetes_bacterium	AM182512.1	Blattabacterium sp. (Periplaneta americana)	660	660	1	0	92.31	1407
90f5cab7034c38b89f52fd201dacafe3	d__Bacteria; p__Bacteroidota; c__Bacteroidia; o__Flavobacteriales; f__Blattabacteriaceae; g__Candidatus_Uzinura; s__Bacteroidetes_bacterium	AB231593.1	Blattabacterium sp. (Salganea taiwanensis ryukyuanus)	660	660	1	0	92.27	1272
90f5cab7034c38b89f52fd201dacafe3	d__Bacteria; p__Bacteroidota; c__Bacteroidia; o__Flavobacteriales; f__Blattabacteriaceae; g__Candidatus_Uzinura; s__Bacteroidetes_bacterium	AB231591.1	Blattabacterium sp. (Salganea taiwanensis ryukyuanus)	660	660	1	0	92.27	1272
90f5cab7034c38b89f52fd201dacafe3	d__Bacteria; p__Bacteroidota; c__Bacteroidia; o__Flavobacteriales; f__Blattabacteriaceae; g__Candidatus_Uzinura; s__Bacteroidetes_bacterium	MZ890446.1	Uncultured Bacteroidetes bacterium clone EN24	658	658	1	0	92.26	1338
90f5cab7034c38b89f52fd201dacafe3	d__Bacteria; p__Bacteroidota; c__Bacteroidia; o__Flavobacteriales; f__Blattabacteriaceae; g__Candidatus_Uzinura; s__Bacteroidetes_bacterium	MZ890445.1	Uncultured Bacteroidetes bacterium clone EN52	658	658	1	0	92.24	1326
90f5cab7034c38b89f52fd201dacafe3	d__Bacteria; p__Bacteroidota; c__Bacteroidia; o__Flavobacteriales; f__Blattabacteriaceae; g__Candidatus_Uzinura; s__Bacteroidetes_bacterium	HM449963.1	Uncultured bacterium clone NH56	658	658	1	0	92.27	1397
90f5cab7034c38b89f52fd201dacafe3	d__Bacteria; p__Bacteroidota; c__Bacteroidia; o__Flavobacteriales; f__Blattabacteriaceae; g__Candidatus_Uzinura; s__Bacteroidetes_bacterium	LC537907.1	Blattabacterium sp. (Blattella nipponica) B.n-200321	654	654	1	0	92.08	1386
90f5cab7034c38b89f52fd201dacafe3	d__Bacteria; p__Bacteroidota; c__Bacteroidia; o__Flavobacteriales; f__Blattabacteriaceae; g__Candidatus_Uzinura; s__Bacteroidetes_bacterium	LC537906.1	Blattabacterium sp. (Blattella germanica) B.g-200321	654	654	1	0	92.08	1447
90f5cab7034c38b89f52fd201dacafe3	d__Bacteria; p__Bacteroidota; c__Bacteroidia; o__Flavobacteriales; f__Blattabacteriaceae; g__Candidatus_Uzinura; s__Bacteroidetes_bacterium	MZ890443.1	Uncultured Bacteroidetes bacterium clone EN27	654	654	1	0	92.08	1341
90f5cab7034c38b89f52fd201dacafe3	d__Bacteria; p__Bacteroidota; c__Bacteroidia; o__Flavobacteriales; f__Blattabacteriaceae; g__Candidatus_Uzinura; s__Bacteroidetes_bacterium	CP003605.1	Blattabacterium sp. (Blatta orientalis) str. Tarazona	654	654	1	0	92.09	634449
90f5cab7034c38b89f52fd201dacafe3	d__Bacteria; p__Bacteroidota; c__Bacteroidia; o__Flavobacteriales; f__Blattabacteriaceae; g__Candidatus_Uzinura; s__Bacteroidetes_bacterium	JX457308.1	Uncultured bacterium clone CR_241	654	654	1	0	92.09	1500
90f5cab7034c38b89f52fd201dacafe3	d__Bacteria; p__Bacteroidota; c__Bacteroidia; o__Flavobacteriales; f__Blattabacteriaceae; g__Candidatus_Uzinura; s__Bacteroidetes_bacterium	JX457278.1	Uncultured bacterium clone CR_200	654	654	1	0	92.09	1499
90f5cab7034c38b89f52fd201dacafe3	d__Bacteria; p__Bacteroidota; c__Bacteroidia; o__Flavobacteriales; f__Blattabacteriaceae; g__Candidatus_Uzinura; s__Bacteroidetes_bacterium	JX457265.1	Uncultured bacterium clone CR_182	654	654	1	0	92.09	1500
90f5cab7034c38b89f52fd201dacafe3	d__Bacteria; p__Bacteroidota; c__Bacteroidia; o__Flavobacteriales; f__Blattabacteriaceae; g__Candidatus_Uzinura; s__Bacteroidetes_bacterium	JX457199.1	Uncultured bacterium clone CR_83	654	654	1	0	92.09	1498
90f5cab7034c38b89f52fd201dacafe3	d__Bacteria; p__Bacteroidota; c__Bacteroidia; o__Flavobacteriales; f__Blattabacteriaceae; g__Candidatus_Uzinura; s__Bacteroidetes_bacterium	JX457164.1	Uncultured bacterium clone CR_17	654	654	1	0	92.09	1500
90f5cab7034c38b89f52fd201dacafe3	d__Bacteria; p__Bacteroidota; c__Bacteroidia; o__Flavobacteriales; f__Blattabacteriaceae; g__Candidatus_Uzinura; s__Bacteroidetes_bacterium	CP060246.1	Blattabacterium cuenoti strain DUCHAsp	654	654	1	0	92.09	640003
90f5cab7034c38b89f52fd201dacafe3	d__Bacteria; p__Bacteroidota; c__Bacteroidia; o__Flavobacteriales; f__Blattabacteriaceae; g__Candidatus_Uzinura; s__Bacteroidetes_bacterium	CP059215.1	Blattabacterium cuenoti strain BEYBkur	654	1167	1	0	92.08	624952
90f5cab7034c38b89f52fd201dacafe3	d__Bacteria; p__Bacteroidota; c__Bacteroidia; o__Flavobacteriales; f__Blattabacteriaceae; g__Candidatus_Uzinura; s__Bacteroidetes_bacterium	CP059219.1	Blattabacterium cuenoti strain ANALLAmet	654	654	1	0	92.08	626430
90f5cab7034c38b89f52fd201dacafe3	d__Bacteria; p__Bacteroidota; c__Bacteroidia; o__Flavobacteriales; f__Blattabacteriaceae; g__Candidatus_Uzinura; s__Bacteroidetes_bacterium	JF193097.1	Uncultured bacterium clone ncd2228g12c1	654	654	1	0	92.08	1363
90f5cab7034c38b89f52fd201dacafe3	d__Bacteria; p__Bacteroidota; c__Bacteroidia; o__Flavobacteriales; f__Blattabacteriaceae; g__Candidatus_Uzinura; s__Bacteroidetes_bacterium	JF192940.1	Uncultured bacterium clone ncd2226g05c1	654	654	1	0	92.08	1363
90f5cab7034c38b89f52fd201dacafe3	d__Bacteria; p__Bacteroidota; c__Bacteroidia; o__Flavobacteriales; f__Blattabacteriaceae; g__Candidatus_Uzinura; s__Bacteroidetes_bacterium	HM256360.1	Uncultured bacterium clone ncd88g11c1	654	654	1	0	92.08	1363
90f5cab7034c38b89f52fd201dacafe3	d__Bacteria; p__Bacteroidota; c__Bacteroidia; o__Flavobacteriales; f__Blattabacteriaceae; g__Candidatus_Uzinura; s__Bacteroidetes_bacterium	HM256231.1	Uncultured bacterium clone ncd87b09c1	654	654	1	0	92.08	1363
90f5cab7034c38b89f52fd201dacafe3	d__Bacteria; p__Bacteroidota; c__Bacteroidia; o__Flavobacteriales; f__Blattabacteriaceae; g__Candidatus_Uzinura; s__Bacteroidetes_bacterium	CP001487.1	Blattabacterium sp. (Blattella germanica) str. Bge	654	654	1	0	92.08	636850
90f5cab7034c38b89f52fd201dacafe3	d__Bacteria; p__Bacteroidota; c__Bacteroidia; o__Flavobacteriales; f__Blattabacteriaceae; g__Candidatus_Uzinura; s__Bacteroidetes_bacterium	GQ101106.1	Uncultured bacterium clone nbw490f07c1	654	654	1	0	92.09	1367
90f5cab7034c38b89f52fd201dacafe3	d__Bacteria; p__Bacteroidota; c__Bacteroidia; o__Flavobacteriales; f__Blattabacteriaceae; g__Candidatus_Uzinura; s__Bacteroidetes_bacterium	EF423765.1	Blattabacterium sp. (Blattella sp.)	654	654	1	0	92.08	747
90f5cab7034c38b89f52fd201dacafe3	d__Bacteria; p__Bacteroidota; c__Bacteroidia; o__Flavobacteriales; f__Blattabacteriaceae; g__Candidatus_Uzinura; s__Bacteroidetes_bacterium	AM182898.1	Blattabacterium sp. (Blatta orientalis)	654	654	1	0	92.09	1413
90f5cab7034c38b89f52fd201dacafe3	d__Bacteria; p__Bacteroidota; c__Bacteroidia; o__Flavobacteriales; f__Blattabacteriaceae; g__Candidatus_Uzinura; s__Bacteroidetes_bacterium	AM182897.1	Blattabacterium sp. (Blatta orientalis)	654	654	1	0	92.09	1426
90f5cab7034c38b89f52fd201dacafe3	d__Bacteria; p__Bacteroidota; c__Bacteroidia; o__Flavobacteriales; f__Blattabacteriaceae; g__Candidatus_Uzinura; s__Bacteroidetes_bacterium	AJ971712.1	Blattabacterium sp. Alboraia partial	654	654	1	0	92.08	1453
90f5cab7034c38b89f52fd201dacafe3	d__Bacteria; p__Bacteroidota; c__Bacteroidia; o__Flavobacteriales; f__Blattabacteriaceae; g__Candidatus_Uzinura; s__Bacteroidetes_bacterium	AB231590.1	Blattabacterium sp. (Salganea esakii)	654	654	1	0	92.08	1273
afdbed0826ec867da9d66944250cd2e3	d__Bacteria; p__Bacteroidota; c__Bacteroidia; o__Flavobacteriales; f__Blattabacteriaceae; g__Candidatus_Uzinura; s__Bacteroidetes_bacterium	X75625.1	B.sp. (endosymb of P.americana)	654	654	1	0	92.09	1443
afdbed0826ec867da9d66944250cd2e3	d__Bacteria; p__Bacteroidota; c__Bacteroidia; o__Flavobacteriales; f__Blattabacteriaceae; g__Candidatus_Uzinura; s__Bacteroidetes_bacterium	MF939352.1	Bacteroidetes bacterium endosymbiont of Icerya purchasi	821	821	0.98	0	98.91	1513
afdbed0826ec867da9d66944250cd2e3	d__Bacteria; p__Bacteroidota; c__Bacteroidia; o__Flavobacteriales; f__Blattabacteriaceae; g__Candidatus_Uzinura; s__Bacteroidetes_bacterium	DQ133551.1	Uncultured Bacteroidetes bacterium from Icerya brasiliensis	819	819	0.98	0	99.12	1288
afdbed0826ec867da9d66944250cd2e3	d__Bacteria; p__Bacteroidota; c__Bacteroidia; o__Flavobacteriales; f__Blattabacteriaceae; g__Candidatus_Uzinura; s__Bacteroidetes_bacterium	DQ133550.1	Uncultured Bacteroidetes bacterium from Icerya purchasi	817	817	0.98	0	98.69	981
afdbed0826ec867da9d66944250cd2e3	d__Bacteria; p__Bacteroidota; c__Bacteroidia; o__Flavobacteriales; f__Blattabacteriaceae; g__Candidatus_Uzinura; s__Bacteroidetes_bacterium	DQ868792.1	Flavobacteriales endosymbiont of Icerya basiliensis	813	813	0.98	0	98.9	1210
afdbed0826ec867da9d66944250cd2e3	d__Bacteria; p__Bacteroidota; c__Bacteroidia; o__Flavobacteriales; f__Blattabacteriaceae; g__Candidatus_Uzinura; s__Bacteroidetes_bacterium	KC447435.1	Bacteroidetes bacterium endosymbiont of Coelostomidia zealandica	791	791	1	0	97.41	1449
afdbed0826ec867da9d66944250cd2e3	d__Bacteria; p__Bacteroidota; c__Bacteroidia; o__Flavobacteriales; f__Blattabacteriaceae; g__Candidatus_Uzinura; s__Bacteroidetes_bacterium	KC447434.1	Bacteroidetes bacterium endosymbiont of Coelostomidia zealandica	791	791	1	0	97.41	1449
afdbed0826ec867da9d66944250cd2e3	d__Bacteria; p__Bacteroidota; c__Bacteroidia; o__Flavobacteriales; f__Blattabacteriaceae; g__Candidatus_Uzinura; s__Bacteroidetes_bacterium	KC447433.1	Bacteroidetes bacterium endosymbiont of Coelostomidia zealandica	791	791	1	0	97.41	1447
afdbed0826ec867da9d66944250cd2e3	d__Bacteria; p__Bacteroidota; c__Bacteroidia; o__Flavobacteriales; f__Blattabacteriaceae; g__Candidatus_Uzinura; s__Bacteroidetes_bacterium	KC447432.1	Bacteroidetes bacterium endosymbiont of Coelostomidia zealandica	791	791	1	0	97.41	1445
afdbed0826ec867da9d66944250cd2e3	d__Bacteria; p__Bacteroidota; c__Bacteroidia; o__Flavobacteriales; f__Blattabacteriaceae; g__Candidatus_Uzinura; s__Bacteroidetes_bacterium	KC447430.1	Bacteroidetes bacterium endosymbiont of Coelostomidia zealandica	791	791	1	0	97.41	1443
afdbed0826ec867da9d66944250cd2e3	d__Bacteria; p__Bacteroidota; c__Bacteroidia; o__Flavobacteriales; f__Blattabacteriaceae; g__Candidatus_Uzinura; s__Bacteroidetes_bacterium	KC447429.1	Bacteroidetes bacterium endosymbiont of Coelostomidia zealandica	791	791	1	0	97.41	1450
afdbed0826ec867da9d66944250cd2e3	d__Bacteria; p__Bacteroidota; c__Bacteroidia; o__Flavobacteriales; f__Blattabacteriaceae; g__Candidatus_Uzinura; s__Bacteroidetes_bacterium	KC447427.1	Bacteroidetes bacterium endosymbiont of Coelostomidia zealandica	791	791	1	0	97.41	1450
afdbed0826ec867da9d66944250cd2e3	d__Bacteria; p__Bacteroidota; c__Bacteroidia; o__Flavobacteriales; f__Blattabacteriaceae; g__Candidatus_Uzinura; s__Bacteroidetes_bacterium	KC447422.1	Bacteroidetes bacterium endosymbiont of Coelostomidia montana	791	791	1	0	97.41	1479
afdbed0826ec867da9d66944250cd2e3	d__Bacteria; p__Bacteroidota; c__Bacteroidia; o__Flavobacteriales; f__Blattabacteriaceae; g__Candidatus_Uzinura; s__Bacteroidetes_bacterium	KC447419.1	Bacteroidetes bacterium endosymbiont of Coelostomidia montana	791	791	1	0	97.41	1479
afdbed0826ec867da9d66944250cd2e3	d__Bacteria; p__Bacteroidota; c__Bacteroidia; o__Flavobacteriales; f__Blattabacteriaceae; g__Candidatus_Uzinura; s__Bacteroidetes_bacterium	JQ322767.1	Bacterium symbiont of Coelostomidia wairoensis clone CW407	791	791	1	0	97.41	1446
afdbed0826ec867da9d66944250cd2e3	d__Bacteria; p__Bacteroidota; c__Bacteroidia; o__Flavobacteriales; f__Blattabacteriaceae; g__Candidatus_Uzinura; s__Bacteroidetes_bacterium	JQ322761.1	Bacterium symbiont of Coelostomidia wairoensis clone CW312	791	791	1	0	97.41	1451
afdbed0826ec867da9d66944250cd2e3	d__Bacteria; p__Bacteroidota; c__Bacteroidia; o__Flavobacteriales; f__Blattabacteriaceae; g__Candidatus_Uzinura; s__Bacteroidetes_bacterium	FJ798088.1	Uncultured Bacteroidetes bacterium clone 113	791	791	1	0	97.41	1508
afdbed0826ec867da9d66944250cd2e3	d__Bacteria; p__Bacteroidota; c__Bacteroidia; o__Flavobacteriales; f__Blattabacteriaceae; g__Candidatus_Uzinura; s__Bacteroidetes_bacterium	KC447442.1	Bacteroidetes bacterium endosymbiont of Ultracoelostoma brittini	785	785	1	0	97.2	1443
afdbed0826ec867da9d66944250cd2e3	d__Bacteria; p__Bacteroidota; c__Bacteroidia; o__Flavobacteriales; f__Blattabacteriaceae; g__Candidatus_Uzinura; s__Bacteroidetes_bacterium	KC447440.1	Bacteroidetes bacterium endosymbiont of Ultracoelostoma brittini	785	785	1	0	97.2	1312
afdbed0826ec867da9d66944250cd2e3	d__Bacteria; p__Bacteroidota; c__Bacteroidia; o__Flavobacteriales; f__Blattabacteriaceae; g__Candidatus_Uzinura; s__Bacteroidetes_bacterium	KC447439.1	Bacteroidetes bacterium endosymbiont of Ultracoelostoma brittini	785	785	1	0	97.2	1374
afdbed0826ec867da9d66944250cd2e3	d__Bacteria; p__Bacteroidota; c__Bacteroidia; o__Flavobacteriales; f__Blattabacteriaceae; g__Candidatus_Uzinura; s__Bacteroidetes_bacterium	KC447437.1	Bacteroidetes bacterium endosymbiont of Ultracoelostoma brittini	785	785	1	0	97.2	1402
afdbed0826ec867da9d66944250cd2e3	d__Bacteria; p__Bacteroidota; c__Bacteroidia; o__Flavobacteriales; f__Blattabacteriaceae; g__Candidatus_Uzinura; s__Bacteroidetes_bacterium	KC447431.1	Bacteroidetes bacterium endosymbiont of Coelostomidia zealandica	785	785	1	0	97.2	1429
afdbed0826ec867da9d66944250cd2e3	d__Bacteria; p__Bacteroidota; c__Bacteroidia; o__Flavobacteriales; f__Blattabacteriaceae; g__Candidatus_Uzinura; s__Bacteroidetes_bacterium	KC447424.1	Bacteroidetes bacterium endosymbiont of Coelostomidia montana	785	785	1	0	97.2	1477
afdbed0826ec867da9d66944250cd2e3	d__Bacteria; p__Bacteroidota; c__Bacteroidia; o__Flavobacteriales; f__Blattabacteriaceae; g__Candidatus_Uzinura; s__Bacteroidetes_bacterium	KC447420.1	Bacteroidetes bacterium endosymbiont of Coelostomidia montana	785	785	1	0	97.2	1477
afdbed0826ec867da9d66944250cd2e3	d__Bacteria; p__Bacteroidota; c__Bacteroidia; o__Flavobacteriales; f__Blattabacteriaceae; g__Candidatus_Uzinura; s__Bacteroidetes_bacterium	KC447418.1	Bacteroidetes bacterium endosymbiont of Coelostomidia montana	785	785	1	0	97.2	1482
afdbed0826ec867da9d66944250cd2e3	d__Bacteria; p__Bacteroidota; c__Bacteroidia; o__Flavobacteriales; f__Blattabacteriaceae; g__Candidatus_Uzinura; s__Bacteroidetes_bacterium	KC447417.1	Bacteroidetes bacterium endosymbiont of Coelostomidia jenniferae	785	785	1	0	97.2	1479
afdbed0826ec867da9d66944250cd2e3	d__Bacteria; p__Bacteroidota; c__Bacteroidia; o__Flavobacteriales; f__Blattabacteriaceae; g__Candidatus_Uzinura; s__Bacteroidetes_bacterium	KC447415.1	Bacteroidetes bacterium endosymbiont of Coelostomidia deboerae	785	785	1	0	97.2	1457
afdbed0826ec867da9d66944250cd2e3	d__Bacteria; p__Bacteroidota; c__Bacteroidia; o__Flavobacteriales; f__Blattabacteriaceae; g__Candidatus_Uzinura; s__Bacteroidetes_bacterium	JQ322763.1	Bacterium symbiont of Coelostomidia wairoensis clone CW318	785	785	1	0	97.2	1450
afdbed0826ec867da9d66944250cd2e3	d__Bacteria; p__Bacteroidota; c__Bacteroidia; o__Flavobacteriales; f__Blattabacteriaceae; g__Candidatus_Uzinura; s__Bacteroidetes_bacterium	MF585295.1	Uncultured bacterium clone B1561	784	784	0.91	0	100	424
afdbed0826ec867da9d66944250cd2e3	d__Bacteria; p__Bacteroidota; c__Bacteroidia; o__Flavobacteriales; f__Blattabacteriaceae; g__Candidatus_Uzinura; s__Bacteroidetes_bacterium	KC447441.1	Bacteroidetes bacterium endosymbiont of Ultracoelostoma brittini	780	780	1	0	96.98	1436
afdbed0826ec867da9d66944250cd2e3	d__Bacteria; p__Bacteroidota; c__Bacteroidia; o__Flavobacteriales; f__Blattabacteriaceae; g__Candidatus_Uzinura; s__Bacteroidetes_bacterium	KC447436.1	Bacteroidetes bacterium endosymbiont of Coelostomidia zealandica	780	780	1	0	96.98	1242
afdbed0826ec867da9d66944250cd2e3	d__Bacteria; p__Bacteroidota; c__Bacteroidia; o__Flavobacteriales; f__Blattabacteriaceae; g__Candidatus_Uzinura; s__Bacteroidetes_bacterium	KC447428.1	Bacteroidetes bacterium endosymbiont of Coelostomidia zealandica	780	780	0.98	0	97.58	1450
afdbed0826ec867da9d66944250cd2e3	d__Bacteria; p__Bacteroidota; c__Bacteroidia; o__Flavobacteriales; f__Blattabacteriaceae; g__Candidatus_Uzinura; s__Bacteroidetes_bacterium	KC447423.1	Bacteroidetes bacterium endosymbiont of Coelostomidia montana	780	780	1	0	96.98	1482
afdbed0826ec867da9d66944250cd2e3	d__Bacteria; p__Bacteroidota; c__Bacteroidia; o__Flavobacteriales; f__Blattabacteriaceae; g__Candidatus_Uzinura; s__Bacteroidetes_bacterium	KC447421.1	Bacteroidetes bacterium endosymbiont of Coelostomidia montana	780	780	1	0	96.98	1479
afdbed0826ec867da9d66944250cd2e3	d__Bacteria; p__Bacteroidota; c__Bacteroidia; o__Flavobacteriales; f__Blattabacteriaceae; g__Candidatus_Uzinura; s__Bacteroidetes_bacterium	JQ322766.1	Bacterium symbiont of Coelostomidia wairoensis clone CW402	780	780	1	0	96.98	1450
afdbed0826ec867da9d66944250cd2e3	d__Bacteria; p__Bacteroidota; c__Bacteroidia; o__Flavobacteriales; f__Blattabacteriaceae; g__Candidatus_Uzinura; s__Bacteroidetes_bacterium	JQ322758.1	Bacterium symbiont of Coelostomidia wairoensis clone CW203	780	780	1	0	96.98	1483
afdbed0826ec867da9d66944250cd2e3	d__Bacteria; p__Bacteroidota; c__Bacteroidia; o__Flavobacteriales; f__Blattabacteriaceae; g__Candidatus_Uzinura; s__Bacteroidetes_bacterium	HQ893835.1	Flavobacteriales bacterium symbiont of Lecanodiaspis prosopidis	778	778	0.92	0	99.3	597
afdbed0826ec867da9d66944250cd2e3	d__Bacteria; p__Bacteroidota; c__Bacteroidia; o__Flavobacteriales; f__Blattabacteriaceae; g__Candidatus_Uzinura; s__Bacteroidetes_bacterium	HQ893828.1	Flavobacteriales bacterium symbiont of Crypticerya sp.	778	778	0.92	0	99.3	585
afdbed0826ec867da9d66944250cd2e3	d__Bacteria; p__Bacteroidota; c__Bacteroidia; o__Flavobacteriales; f__Blattabacteriaceae; g__Candidatus_Uzinura; s__Bacteroidetes_bacterium	HQ893827.1	Flavobacteriales bacterium symbiont of Icerya purchasi	778	778	0.92	0	99.3	524
afdbed0826ec867da9d66944250cd2e3	d__Bacteria; p__Bacteroidota; c__Bacteroidia; o__Flavobacteriales; f__Blattabacteriaceae; g__Candidatus_Uzinura; s__Bacteroidetes_bacterium	AB491196.1	Flavobacteriales endosymbiont of Drosicha corpulenta	774	774	1	0	96.77	1469
afdbed0826ec867da9d66944250cd2e3	d__Bacteria; p__Bacteroidota; c__Bacteroidia; o__Flavobacteriales; f__Blattabacteriaceae; g__Candidatus_Uzinura; s__Bacteroidetes_bacterium	HQ893831.1	Flavobacteriales bacterium symbiont of Parasaissetia nigra	773	773	0.92	0	99.07	514
afdbed0826ec867da9d66944250cd2e3	d__Bacteria; p__Bacteroidota; c__Bacteroidia; o__Flavobacteriales; f__Blattabacteriaceae; g__Candidatus_Uzinura; s__Bacteroidetes_bacterium	CP006873.1	Candidatus Walczuchella monophlebidarum	769	769	1	0	96.55	309299
afdbed0826ec867da9d66944250cd2e3	d__Bacteria; p__Bacteroidota; c__Bacteroidia; o__Flavobacteriales; f__Blattabacteriaceae; g__Candidatus_Uzinura; s__Bacteroidetes_bacterium	KC447438.1	Bacteroidetes bacterium endosymbiont of Ultracoelostoma brittini	767	767	1	0	96.55	1246
afdbed0826ec867da9d66944250cd2e3	d__Bacteria; p__Bacteroidota; c__Bacteroidia; o__Flavobacteriales; f__Blattabacteriaceae; g__Candidatus_Uzinura; s__Bacteroidetes_bacterium	KC447443.1	Bacteroidetes bacterium endosymbiont of Ultracoelostoma dracophylli	747	747	0.97	0	96.28	1417
afdbed0826ec867da9d66944250cd2e3	d__Bacteria; p__Bacteroidota; c__Bacteroidia; o__Flavobacteriales; f__Blattabacteriaceae; g__Candidatus_Uzinura; s__Bacteroidetes_bacterium	HQ893826.1	Flavobacteriales bacterium symbiont of Llaveia axin axin	721	721	0.92	0	96.98	600
afdbed0826ec867da9d66944250cd2e3	d__Bacteria; p__Bacteroidota; c__Bacteroidia; o__Flavobacteriales; f__Blattabacteriaceae; g__Candidatus_Uzinura; s__Bacteroidetes_bacterium	DQ133549.1	Uncultured Bacteroidetes bacterium from Cryptococcus ulmi	702	702	1	0	93.97	1412
afdbed0826ec867da9d66944250cd2e3	d__Bacteria; p__Bacteroidota; c__Bacteroidia; o__Flavobacteriales; f__Blattabacteriaceae; g__Candidatus_Uzinura; s__Bacteroidetes_bacterium	HM449964.1	Uncultured bacterium clone NH113	680	680	1	0	93.1	1418
afdbed0826ec867da9d66944250cd2e3	d__Bacteria; p__Bacteroidota; c__Bacteroidia; o__Flavobacteriales; f__Blattabacteriaceae; g__Candidatus_Uzinura; s__Bacteroidetes_bacterium	MT232246.1	Bacteroidetes bacterium endosymbiont of Cryptococcus fagisuga	673	673	1	0	92.9	1074
afdbed0826ec867da9d66944250cd2e3	d__Bacteria; p__Bacteroidota; c__Bacteroidia; o__Flavobacteriales; f__Blattabacteriaceae; g__Candidatus_Uzinura; s__Bacteroidetes_bacterium	MZ890444.1	Uncultured Bacteroidetes bacterium clone EN40	673	673	1	0	92.89	1325
afdbed0826ec867da9d66944250cd2e3	d__Bacteria; p__Bacteroidota; c__Bacteroidia; o__Flavobacteriales; f__Blattabacteriaceae; g__Candidatus_Uzinura; s__Bacteroidetes_bacterium	CP059214.1	Blattabacterium cuenoti strain CHORISOsp	671	671	1	0	92.72	561052
afdbed0826ec867da9d66944250cd2e3	d__Bacteria; p__Bacteroidota; c__Bacteroidia; o__Flavobacteriales; f__Blattabacteriaceae; g__Candidatus_Uzinura; s__Bacteroidetes_bacterium	MZ890447.1	Uncultured Bacteroidetes bacterium clone EN43	669	669	1	0	92.7	1337
afdbed0826ec867da9d66944250cd2e3	d__Bacteria; p__Bacteroidota; c__Bacteroidia; o__Flavobacteriales; f__Blattabacteriaceae; g__Candidatus_Uzinura; s__Bacteroidetes_bacterium	HM449962.1	Uncultured bacterium clone NH110	669	669	1	0	92.7	1422
afdbed0826ec867da9d66944250cd2e3	d__Bacteria; p__Bacteroidota; c__Bacteroidia; o__Flavobacteriales; f__Blattabacteriaceae; g__Candidatus_Uzinura; s__Bacteroidetes_bacterium	LC537909.1	Blattabacterium sp. (Periplaneta japonica) P.j-200321	665	665	1	0	92.52	1394
afdbed0826ec867da9d66944250cd2e3	d__Bacteria; p__Bacteroidota; c__Bacteroidia; o__Flavobacteriales; f__Blattabacteriaceae; g__Candidatus_Uzinura; s__Bacteroidetes_bacterium	CP059197.1	Blattabacterium cuenoti strain MELANOZsp	665	665	1	0	92.54	642499
afdbed0826ec867da9d66944250cd2e3	d__Bacteria; p__Bacteroidota; c__Bacteroidia; o__Flavobacteriales; f__Blattabacteriaceae; g__Candidatus_Uzinura; s__Bacteroidetes_bacterium	X75624.1	B.sp. (endosymb of P.australasiae)	665	665	1	0	92.52	1443
afdbed0826ec867da9d66944250cd2e3	d__Bacteria; p__Bacteroidota; c__Bacteroidia; o__Flavobacteriales; f__Blattabacteriaceae; g__Candidatus_Uzinura; s__Bacteroidetes_bacterium	LC537908.1	Blattabacterium sp. (Periplaneta fuliginosa) P.f-200321	660	660	1	0	92.31	1400
afdbed0826ec867da9d66944250cd2e3	d__Bacteria; p__Bacteroidota; c__Bacteroidia; o__Flavobacteriales; f__Blattabacteriaceae; g__Candidatus_Uzinura; s__Bacteroidetes_bacterium	LC537905.1	Blattabacterium sp. (Shelfordella lateralis) B.l-200321	660	660	1	0	92.31	1456
afdbed0826ec867da9d66944250cd2e3	d__Bacteria; p__Bacteroidota; c__Bacteroidia; o__Flavobacteriales; f__Blattabacteriaceae; g__Candidatus_Uzinura; s__Bacteroidetes_bacterium	JX457305.1	Uncultured bacterium clone CR_235	660	660	1	0	92.31	1500
afdbed0826ec867da9d66944250cd2e3	d__Bacteria; p__Bacteroidota; c__Bacteroidia; o__Flavobacteriales; f__Blattabacteriaceae; g__Candidatus_Uzinura; s__Bacteroidetes_bacterium	JX457293.1	Uncultured bacterium clone CR_219	660	660	1	0	92.31	1500
afdbed0826ec867da9d66944250cd2e3	d__Bacteria; p__Bacteroidota; c__Bacteroidia; o__Flavobacteriales; f__Blattabacteriaceae; g__Candidatus_Uzinura; s__Bacteroidetes_bacterium	JX457270.1	Uncultured bacterium clone CR_191	660	660	1	0	92.31	1499
afdbed0826ec867da9d66944250cd2e3	d__Bacteria; p__Bacteroidota; c__Bacteroidia; o__Flavobacteriales; f__Blattabacteriaceae; g__Candidatus_Uzinura; s__Bacteroidetes_bacterium	JX457246.1	Uncultured bacterium clone CR_159	660	660	1	0	92.31	1500
afdbed0826ec867da9d66944250cd2e3	d__Bacteria; p__Bacteroidota; c__Bacteroidia; o__Flavobacteriales; f__Blattabacteriaceae; g__Candidatus_Uzinura; s__Bacteroidetes_bacterium	JX457237.1	Uncultured bacterium clone CR_147	660	660	1	0	92.31	1500
afdbed0826ec867da9d66944250cd2e3	d__Bacteria; p__Bacteroidota; c__Bacteroidia; o__Flavobacteriales; f__Blattabacteriaceae; g__Candidatus_Uzinura; s__Bacteroidetes_bacterium	JX457212.1	Uncultured bacterium clone CR_107	660	660	1	0	92.31	1500
afdbed0826ec867da9d66944250cd2e3	d__Bacteria; p__Bacteroidota; c__Bacteroidia; o__Flavobacteriales; f__Blattabacteriaceae; g__Candidatus_Uzinura; s__Bacteroidetes_bacterium	JX457194.1	Uncultured bacterium clone CR_76	660	660	1	0	92.31	1499
afdbed0826ec867da9d66944250cd2e3	d__Bacteria; p__Bacteroidota; c__Bacteroidia; o__Flavobacteriales; f__Blattabacteriaceae; g__Candidatus_Uzinura; s__Bacteroidetes_bacterium	CP059184.1	Blattabacterium cuenoti strain SHELFORDElat	660	660	1	0	92.31	637404
afdbed0826ec867da9d66944250cd2e3	d__Bacteria; p__Bacteroidota; c__Bacteroidia; o__Flavobacteriales; f__Blattabacteriaceae; g__Candidatus_Uzinura; s__Bacteroidetes_bacterium	CP059224.1	Blattabacterium cuenoti strain PROTAGlug	660	660	1	0	92.31	638825
afdbed0826ec867da9d66944250cd2e3	d__Bacteria; p__Bacteroidota; c__Bacteroidia; o__Flavobacteriales; f__Blattabacteriaceae; g__Candidatus_Uzinura; s__Bacteroidetes_bacterium	CP059188.1	Blattabacterium cuenoti strain PLATYZsp	660	660	1	0	92.31	645229
afdbed0826ec867da9d66944250cd2e3	d__Bacteria; p__Bacteroidota; c__Bacteroidia; o__Flavobacteriales; f__Blattabacteriaceae; g__Candidatus_Uzinura; s__Bacteroidetes_bacterium	CP059212.1	Blattabacterium cuenoti strain COSMOsp	660	1320	1	0	92.31	645115
afdbed0826ec867da9d66944250cd2e3	d__Bacteria; p__Bacteroidota; c__Bacteroidia; o__Flavobacteriales; f__Blattabacteriaceae; g__Candidatus_Uzinura; s__Bacteroidetes_bacterium	CP001429.2	Blattabacterium sp. (Periplaneta americana) str. BPLAN	660	660	1	0	92.31	636994
afdbed0826ec867da9d66944250cd2e3	d__Bacteria; p__Bacteroidota; c__Bacteroidia; o__Flavobacteriales; f__Blattabacteriaceae; g__Candidatus_Uzinura; s__Bacteroidetes_bacterium	EF423763.1	Blattabacterium sp. (Periplaneta americana)	660	660	1	0	92.31	776
afdbed0826ec867da9d66944250cd2e3	d__Bacteria; p__Bacteroidota; c__Bacteroidia; o__Flavobacteriales; f__Blattabacteriaceae; g__Candidatus_Uzinura; s__Bacteroidetes_bacterium	AM182513.1	Blattabacterium sp. (Periplaneta americana)	660	660	1	0	92.31	1403
afdbed0826ec867da9d66944250cd2e3	d__Bacteria; p__Bacteroidota; c__Bacteroidia; o__Flavobacteriales; f__Blattabacteriaceae; g__Candidatus_Uzinura; s__Bacteroidetes_bacterium	AM182512.1	Blattabacterium sp. (Periplaneta americana)	660	660	1	0	92.31	1407
afdbed0826ec867da9d66944250cd2e3	d__Bacteria; p__Bacteroidota; c__Bacteroidia; o__Flavobacteriales; f__Blattabacteriaceae; g__Candidatus_Uzinura; s__Bacteroidetes_bacterium	AB231593.1	Blattabacterium sp. (Salganea taiwanensis ryukyuanus)	660	660	1	0	92.27	1272
afdbed0826ec867da9d66944250cd2e3	d__Bacteria; p__Bacteroidota; c__Bacteroidia; o__Flavobacteriales; f__Blattabacteriaceae; g__Candidatus_Uzinura; s__Bacteroidetes_bacterium	AB231591.1	Blattabacterium sp. (Salganea taiwanensis ryukyuanus)	660	660	1	0	92.27	1272
afdbed0826ec867da9d66944250cd2e3	d__Bacteria; p__Bacteroidota; c__Bacteroidia; o__Flavobacteriales; f__Blattabacteriaceae; g__Candidatus_Uzinura; s__Bacteroidetes_bacterium	MZ890446.1	Uncultured Bacteroidetes bacterium clone EN24	658	658	1	0	92.26	1338
afdbed0826ec867da9d66944250cd2e3	d__Bacteria; p__Bacteroidota; c__Bacteroidia; o__Flavobacteriales; f__Blattabacteriaceae; g__Candidatus_Uzinura; s__Bacteroidetes_bacterium	MZ890445.1	Uncultured Bacteroidetes bacterium clone EN52	658	658	1	0	92.24	1326
afdbed0826ec867da9d66944250cd2e3	d__Bacteria; p__Bacteroidota; c__Bacteroidia; o__Flavobacteriales; f__Blattabacteriaceae; g__Candidatus_Uzinura; s__Bacteroidetes_bacterium	HM449963.1	Uncultured bacterium clone NH56	658	658	1	0	92.27	1397
afdbed0826ec867da9d66944250cd2e3	d__Bacteria; p__Bacteroidota; c__Bacteroidia; o__Flavobacteriales; f__Blattabacteriaceae; g__Candidatus_Uzinura; s__Bacteroidetes_bacterium	LC537907.1	Blattabacterium sp. (Blattella nipponica) B.n-200321	654	654	1	0	92.08	1386
afdbed0826ec867da9d66944250cd2e3	d__Bacteria; p__Bacteroidota; c__Bacteroidia; o__Flavobacteriales; f__Blattabacteriaceae; g__Candidatus_Uzinura; s__Bacteroidetes_bacterium	LC537906.1	Blattabacterium sp. (Blattella germanica) B.g-200321	654	654	1	0	92.08	1447
afdbed0826ec867da9d66944250cd2e3	d__Bacteria; p__Bacteroidota; c__Bacteroidia; o__Flavobacteriales; f__Blattabacteriaceae; g__Candidatus_Uzinura; s__Bacteroidetes_bacterium	MZ890443.1	Uncultured Bacteroidetes bacterium clone EN27	654	654	1	0	92.08	1341
afdbed0826ec867da9d66944250cd2e3	d__Bacteria; p__Bacteroidota; c__Bacteroidia; o__Flavobacteriales; f__Blattabacteriaceae; g__Candidatus_Uzinura; s__Bacteroidetes_bacterium	CP003605.1	Blattabacterium sp. (Blatta orientalis) str. Tarazona	654	654	1	0	92.09	634449
afdbed0826ec867da9d66944250cd2e3	d__Bacteria; p__Bacteroidota; c__Bacteroidia; o__Flavobacteriales; f__Blattabacteriaceae; g__Candidatus_Uzinura; s__Bacteroidetes_bacterium	JX457308.1	Uncultured bacterium clone CR_241	654	654	1	0	92.09	1500
afdbed0826ec867da9d66944250cd2e3	d__Bacteria; p__Bacteroidota; c__Bacteroidia; o__Flavobacteriales; f__Blattabacteriaceae; g__Candidatus_Uzinura; s__Bacteroidetes_bacterium	JX457278.1	Uncultured bacterium clone CR_200	654	654	1	0	92.09	1499
afdbed0826ec867da9d66944250cd2e3	d__Bacteria; p__Bacteroidota; c__Bacteroidia; o__Flavobacteriales; f__Blattabacteriaceae; g__Candidatus_Uzinura; s__Bacteroidetes_bacterium	JX457265.1	Uncultured bacterium clone CR_182	654	654	1	0	92.09	1500
afdbed0826ec867da9d66944250cd2e3	d__Bacteria; p__Bacteroidota; c__Bacteroidia; o__Flavobacteriales; f__Blattabacteriaceae; g__Candidatus_Uzinura; s__Bacteroidetes_bacterium	JX457199.1	Uncultured bacterium clone CR_83	654	654	1	0	92.09	1498
afdbed0826ec867da9d66944250cd2e3	d__Bacteria; p__Bacteroidota; c__Bacteroidia; o__Flavobacteriales; f__Blattabacteriaceae; g__Candidatus_Uzinura; s__Bacteroidetes_bacterium	JX457164.1	Uncultured bacterium clone CR_17	654	654	1	0	92.09	1500
afdbed0826ec867da9d66944250cd2e3	d__Bacteria; p__Bacteroidota; c__Bacteroidia; o__Flavobacteriales; f__Blattabacteriaceae; g__Candidatus_Uzinura; s__Bacteroidetes_bacterium	CP060246.1	Blattabacterium cuenoti strain DUCHAsp	654	654	1	0	92.09	640003
afdbed0826ec867da9d66944250cd2e3	d__Bacteria; p__Bacteroidota; c__Bacteroidia; o__Flavobacteriales; f__Blattabacteriaceae; g__Candidatus_Uzinura; s__Bacteroidetes_bacterium	CP059215.1	Blattabacterium cuenoti strain BEYBkur	654	1167	1	0	92.08	624952
afdbed0826ec867da9d66944250cd2e3	d__Bacteria; p__Bacteroidota; c__Bacteroidia; o__Flavobacteriales; f__Blattabacteriaceae; g__Candidatus_Uzinura; s__Bacteroidetes_bacterium	CP059219.1	Blattabacterium cuenoti strain ANALLAmet	654	654	1	0	92.08	626430
afdbed0826ec867da9d66944250cd2e3	d__Bacteria; p__Bacteroidota; c__Bacteroidia; o__Flavobacteriales; f__Blattabacteriaceae; g__Candidatus_Uzinura; s__Bacteroidetes_bacterium	JF193097.1	Uncultured bacterium clone ncd2228g12c1	654	654	1	0	92.08	1363
afdbed0826ec867da9d66944250cd2e3	d__Bacteria; p__Bacteroidota; c__Bacteroidia; o__Flavobacteriales; f__Blattabacteriaceae; g__Candidatus_Uzinura; s__Bacteroidetes_bacterium	JF192940.1	Uncultured bacterium clone ncd2226g05c1	654	654	1	0	92.08	1363
afdbed0826ec867da9d66944250cd2e3	d__Bacteria; p__Bacteroidota; c__Bacteroidia; o__Flavobacteriales; f__Blattabacteriaceae; g__Candidatus_Uzinura; s__Bacteroidetes_bacterium	HM256360.1	Uncultured bacterium clone ncd88g11c1	654	654	1	0	92.08	1363
afdbed0826ec867da9d66944250cd2e3	d__Bacteria; p__Bacteroidota; c__Bacteroidia; o__Flavobacteriales; f__Blattabacteriaceae; g__Candidatus_Uzinura; s__Bacteroidetes_bacterium	HM256231.1	Uncultured bacterium clone ncd87b09c1	654	654	1	0	92.08	1363
afdbed0826ec867da9d66944250cd2e3	d__Bacteria; p__Bacteroidota; c__Bacteroidia; o__Flavobacteriales; f__Blattabacteriaceae; g__Candidatus_Uzinura; s__Bacteroidetes_bacterium	CP001487.1	Blattabacterium sp. (Blattella germanica) str. Bge	654	654	1	0	92.08	636850
afdbed0826ec867da9d66944250cd2e3	d__Bacteria; p__Bacteroidota; c__Bacteroidia; o__Flavobacteriales; f__Blattabacteriaceae; g__Candidatus_Uzinura; s__Bacteroidetes_bacterium	GQ101106.1	Uncultured bacterium clone nbw490f07c1	654	654	1	0	92.09	1367
afdbed0826ec867da9d66944250cd2e3	d__Bacteria; p__Bacteroidota; c__Bacteroidia; o__Flavobacteriales; f__Blattabacteriaceae; g__Candidatus_Uzinura; s__Bacteroidetes_bacterium	EF423765.1	Blattabacterium sp. (Blattella sp.)	654	654	1	0	92.08	747
afdbed0826ec867da9d66944250cd2e3	d__Bacteria; p__Bacteroidota; c__Bacteroidia; o__Flavobacteriales; f__Blattabacteriaceae; g__Candidatus_Uzinura; s__Bacteroidetes_bacterium	AM182898.1	Blattabacterium sp. (Blatta orientalis)	654	654	1	0	92.09	1413
afdbed0826ec867da9d66944250cd2e3	d__Bacteria; p__Bacteroidota; c__Bacteroidia; o__Flavobacteriales; f__Blattabacteriaceae; g__Candidatus_Uzinura; s__Bacteroidetes_bacterium	AM182897.1	Blattabacterium sp. (Blatta orientalis)	654	654	1	0	92.09	1426
afdbed0826ec867da9d66944250cd2e3	d__Bacteria; p__Bacteroidota; c__Bacteroidia; o__Flavobacteriales; f__Blattabacteriaceae; g__Candidatus_Uzinura; s__Bacteroidetes_bacterium	AJ971712.1	Blattabacterium sp. Alboraia partial	654	654	1	0	92.08	1453
afdbed0826ec867da9d66944250cd2e3	d__Bacteria; p__Bacteroidota; c__Bacteroidia; o__Flavobacteriales; f__Blattabacteriaceae; g__Candidatus_Uzinura; s__Bacteroidetes_bacterium	AB231590.1	Blattabacterium sp. (Salganea esakii)	654	654	1	0	92.08	1273
4cb644fb5985464fbf62923263033b63	d__Bacteria; p__Bacteroidota; c__Bacteroidia; o__Flavobacteriales; f__Blattabacteriaceae; g__Candidatus_Uzinura; s__Bacteroidetes_bacterium	X75625.1	B.sp. (endosymb of P.americana)	654	654	1	0	92.09	1443
4cb644fb5985464fbf62923263033b63	d__Bacteria; p__Bacteroidota; c__Bacteroidia; o__Flavobacteriales; f__Blattabacteriaceae; g__Candidatus_Uzinura; s__Bacteroidetes_bacterium	MF939352.1	Bacteroidetes bacterium endosymbiont of Icerya purchasi	826	826	0.98	0	99.13	1513
4cb644fb5985464fbf62923263033b63	d__Bacteria; p__Bacteroidota; c__Bacteroidia; o__Flavobacteriales; f__Blattabacteriaceae; g__Candidatus_Uzinura; s__Bacteroidetes_bacterium	DQ133551.1	Uncultured Bacteroidetes bacterium from Icerya brasiliensis	824	824	0.98	0	99.34	1288
4cb644fb5985464fbf62923263033b63	d__Bacteria; p__Bacteroidota; c__Bacteroidia; o__Flavobacteriales; f__Blattabacteriaceae; g__Candidatus_Uzinura; s__Bacteroidetes_bacterium	DQ133550.1	Uncultured Bacteroidetes bacterium from Icerya purchasi	822	822	0.98	0	98.91	981
4cb644fb5985464fbf62923263033b63	d__Bacteria; p__Bacteroidota; c__Bacteroidia; o__Flavobacteriales; f__Blattabacteriaceae; g__Candidatus_Uzinura; s__Bacteroidetes_bacterium	DQ868792.1	Flavobacteriales endosymbiont of Icerya basiliensis	819	819	0.98	0	99.12	1210
4cb644fb5985464fbf62923263033b63	d__Bacteria; p__Bacteroidota; c__Bacteroidia; o__Flavobacteriales; f__Blattabacteriaceae; g__Candidatus_Uzinura; s__Bacteroidetes_bacterium	KC447435.1	Bacteroidetes bacterium endosymbiont of Coelostomidia zealandica	797	797	1	0	97.63	1449
4cb644fb5985464fbf62923263033b63	d__Bacteria; p__Bacteroidota; c__Bacteroidia; o__Flavobacteriales; f__Blattabacteriaceae; g__Candidatus_Uzinura; s__Bacteroidetes_bacterium	KC447434.1	Bacteroidetes bacterium endosymbiont of Coelostomidia zealandica	797	797	1	0	97.63	1449
4cb644fb5985464fbf62923263033b63	d__Bacteria; p__Bacteroidota; c__Bacteroidia; o__Flavobacteriales; f__Blattabacteriaceae; g__Candidatus_Uzinura; s__Bacteroidetes_bacterium	KC447433.1	Bacteroidetes bacterium endosymbiont of Coelostomidia zealandica	797	797	1	0	97.63	1447
4cb644fb5985464fbf62923263033b63	d__Bacteria; p__Bacteroidota; c__Bacteroidia; o__Flavobacteriales; f__Blattabacteriaceae; g__Candidatus_Uzinura; s__Bacteroidetes_bacterium	KC447432.1	Bacteroidetes bacterium endosymbiont of Coelostomidia zealandica	797	797	1	0	97.63	1445
4cb644fb5985464fbf62923263033b63	d__Bacteria; p__Bacteroidota; c__Bacteroidia; o__Flavobacteriales; f__Blattabacteriaceae; g__Candidatus_Uzinura; s__Bacteroidetes_bacterium	KC447430.1	Bacteroidetes bacterium endosymbiont of Coelostomidia zealandica	797	797	1	0	97.63	1443
4cb644fb5985464fbf62923263033b63	d__Bacteria; p__Bacteroidota; c__Bacteroidia; o__Flavobacteriales; f__Blattabacteriaceae; g__Candidatus_Uzinura; s__Bacteroidetes_bacterium	KC447429.1	Bacteroidetes bacterium endosymbiont of Coelostomidia zealandica	797	797	1	0	97.63	1450
4cb644fb5985464fbf62923263033b63	d__Bacteria; p__Bacteroidota; c__Bacteroidia; o__Flavobacteriales; f__Blattabacteriaceae; g__Candidatus_Uzinura; s__Bacteroidetes_bacterium	KC447427.1	Bacteroidetes bacterium endosymbiont of Coelostomidia zealandica	797	797	1	0	97.63	1450
4cb644fb5985464fbf62923263033b63	d__Bacteria; p__Bacteroidota; c__Bacteroidia; o__Flavobacteriales; f__Blattabacteriaceae; g__Candidatus_Uzinura; s__Bacteroidetes_bacterium	KC447422.1	Bacteroidetes bacterium endosymbiont of Coelostomidia montana	797	797	1	0	97.63	1479
4cb644fb5985464fbf62923263033b63	d__Bacteria; p__Bacteroidota; c__Bacteroidia; o__Flavobacteriales; f__Blattabacteriaceae; g__Candidatus_Uzinura; s__Bacteroidetes_bacterium	KC447419.1	Bacteroidetes bacterium endosymbiont of Coelostomidia montana	797	797	1	0	97.63	1479
4cb644fb5985464fbf62923263033b63	d__Bacteria; p__Bacteroidota; c__Bacteroidia; o__Flavobacteriales; f__Blattabacteriaceae; g__Candidatus_Uzinura; s__Bacteroidetes_bacterium	JQ322767.1	Bacterium symbiont of Coelostomidia wairoensis clone CW407	797	797	1	0	97.63	1446
4cb644fb5985464fbf62923263033b63	d__Bacteria; p__Bacteroidota; c__Bacteroidia; o__Flavobacteriales; f__Blattabacteriaceae; g__Candidatus_Uzinura; s__Bacteroidetes_bacterium	JQ322761.1	Bacterium symbiont of Coelostomidia wairoensis clone CW312	797	797	1	0	97.63	1451
4cb644fb5985464fbf62923263033b63	d__Bacteria; p__Bacteroidota; c__Bacteroidia; o__Flavobacteriales; f__Blattabacteriaceae; g__Candidatus_Uzinura; s__Bacteroidetes_bacterium	FJ798088.1	Uncultured Bacteroidetes bacterium clone 113	797	797	1	0	97.63	1508
4cb644fb5985464fbf62923263033b63	d__Bacteria; p__Bacteroidota; c__Bacteroidia; o__Flavobacteriales; f__Blattabacteriaceae; g__Candidatus_Uzinura; s__Bacteroidetes_bacterium	KC447442.1	Bacteroidetes bacterium endosymbiont of Ultracoelostoma brittini	791	791	1	0	97.41	1443
4cb644fb5985464fbf62923263033b63	d__Bacteria; p__Bacteroidota; c__Bacteroidia; o__Flavobacteriales; f__Blattabacteriaceae; g__Candidatus_Uzinura; s__Bacteroidetes_bacterium	KC447440.1	Bacteroidetes bacterium endosymbiont of Ultracoelostoma brittini	791	791	1	0	97.41	1312
4cb644fb5985464fbf62923263033b63	d__Bacteria; p__Bacteroidota; c__Bacteroidia; o__Flavobacteriales; f__Blattabacteriaceae; g__Candidatus_Uzinura; s__Bacteroidetes_bacterium	KC447439.1	Bacteroidetes bacterium endosymbiont of Ultracoelostoma brittini	791	791	1	0	97.41	1374
4cb644fb5985464fbf62923263033b63	d__Bacteria; p__Bacteroidota; c__Bacteroidia; o__Flavobacteriales; f__Blattabacteriaceae; g__Candidatus_Uzinura; s__Bacteroidetes_bacterium	KC447437.1	Bacteroidetes bacterium endosymbiont of Ultracoelostoma brittini	791	791	1	0	97.41	1402
4cb644fb5985464fbf62923263033b63	d__Bacteria; p__Bacteroidota; c__Bacteroidia; o__Flavobacteriales; f__Blattabacteriaceae; g__Candidatus_Uzinura; s__Bacteroidetes_bacterium	KC447431.1	Bacteroidetes bacterium endosymbiont of Coelostomidia zealandica	791	791	1	0	97.41	1429
4cb644fb5985464fbf62923263033b63	d__Bacteria; p__Bacteroidota; c__Bacteroidia; o__Flavobacteriales; f__Blattabacteriaceae; g__Candidatus_Uzinura; s__Bacteroidetes_bacterium	KC447424.1	Bacteroidetes bacterium endosymbiont of Coelostomidia montana	791	791	1	0	97.41	1477
4cb644fb5985464fbf62923263033b63	d__Bacteria; p__Bacteroidota; c__Bacteroidia; o__Flavobacteriales; f__Blattabacteriaceae; g__Candidatus_Uzinura; s__Bacteroidetes_bacterium	KC447420.1	Bacteroidetes bacterium endosymbiont of Coelostomidia montana	791	791	1	0	97.41	1477
4cb644fb5985464fbf62923263033b63	d__Bacteria; p__Bacteroidota; c__Bacteroidia; o__Flavobacteriales; f__Blattabacteriaceae; g__Candidatus_Uzinura; s__Bacteroidetes_bacterium	KC447418.1	Bacteroidetes bacterium endosymbiont of Coelostomidia montana	791	791	1	0	97.41	1482
4cb644fb5985464fbf62923263033b63	d__Bacteria; p__Bacteroidota; c__Bacteroidia; o__Flavobacteriales; f__Blattabacteriaceae; g__Candidatus_Uzinura; s__Bacteroidetes_bacterium	KC447417.1	Bacteroidetes bacterium endosymbiont of Coelostomidia jenniferae	791	791	1	0	97.41	1479
4cb644fb5985464fbf62923263033b63	d__Bacteria; p__Bacteroidota; c__Bacteroidia; o__Flavobacteriales; f__Blattabacteriaceae; g__Candidatus_Uzinura; s__Bacteroidetes_bacterium	KC447415.1	Bacteroidetes bacterium endosymbiont of Coelostomidia deboerae	791	791	1	0	97.41	1457
4cb644fb5985464fbf62923263033b63	d__Bacteria; p__Bacteroidota; c__Bacteroidia; o__Flavobacteriales; f__Blattabacteriaceae; g__Candidatus_Uzinura; s__Bacteroidetes_bacterium	JQ322763.1	Bacterium symbiont of Coelostomidia wairoensis clone CW318	791	791	1	0	97.41	1450
4cb644fb5985464fbf62923263033b63	d__Bacteria; p__Bacteroidota; c__Bacteroidia; o__Flavobacteriales; f__Blattabacteriaceae; g__Candidatus_Uzinura; s__Bacteroidetes_bacterium	KC447441.1	Bacteroidetes bacterium endosymbiont of Ultracoelostoma brittini	785	785	1	0	97.2	1436
4cb644fb5985464fbf62923263033b63	d__Bacteria; p__Bacteroidota; c__Bacteroidia; o__Flavobacteriales; f__Blattabacteriaceae; g__Candidatus_Uzinura; s__Bacteroidetes_bacterium	KC447436.1	Bacteroidetes bacterium endosymbiont of Coelostomidia zealandica	785	785	1	0	97.2	1242
4cb644fb5985464fbf62923263033b63	d__Bacteria; p__Bacteroidota; c__Bacteroidia; o__Flavobacteriales; f__Blattabacteriaceae; g__Candidatus_Uzinura; s__Bacteroidetes_bacterium	KC447428.1	Bacteroidetes bacterium endosymbiont of Coelostomidia zealandica	785	785	1	0	97.2	1450
4cb644fb5985464fbf62923263033b63	d__Bacteria; p__Bacteroidota; c__Bacteroidia; o__Flavobacteriales; f__Blattabacteriaceae; g__Candidatus_Uzinura; s__Bacteroidetes_bacterium	KC447423.1	Bacteroidetes bacterium endosymbiont of Coelostomidia montana	785	785	1	0	97.2	1482
4cb644fb5985464fbf62923263033b63	d__Bacteria; p__Bacteroidota; c__Bacteroidia; o__Flavobacteriales; f__Blattabacteriaceae; g__Candidatus_Uzinura; s__Bacteroidetes_bacterium	KC447421.1	Bacteroidetes bacterium endosymbiont of Coelostomidia montana	785	785	1	0	97.2	1479
4cb644fb5985464fbf62923263033b63	d__Bacteria; p__Bacteroidota; c__Bacteroidia; o__Flavobacteriales; f__Blattabacteriaceae; g__Candidatus_Uzinura; s__Bacteroidetes_bacterium	JQ322766.1	Bacterium symbiont of Coelostomidia wairoensis clone CW402	785	785	1	0	97.2	1450
4cb644fb5985464fbf62923263033b63	d__Bacteria; p__Bacteroidota; c__Bacteroidia; o__Flavobacteriales; f__Blattabacteriaceae; g__Candidatus_Uzinura; s__Bacteroidetes_bacterium	JQ322758.1	Bacterium symbiont of Coelostomidia wairoensis clone CW203	785	785	1	0	97.2	1483
4cb644fb5985464fbf62923263033b63	d__Bacteria; p__Bacteroidota; c__Bacteroidia; o__Flavobacteriales; f__Blattabacteriaceae; g__Candidatus_Uzinura; s__Bacteroidetes_bacterium	MF585295.1	Uncultured bacterium clone B1561	784	784	0.91	0	100	424
4cb644fb5985464fbf62923263033b63	d__Bacteria; p__Bacteroidota; c__Bacteroidia; o__Flavobacteriales; f__Blattabacteriaceae; g__Candidatus_Uzinura; s__Bacteroidetes_bacterium	HQ893835.1	Flavobacteriales bacterium symbiont of Lecanodiaspis prosopidi...	784	784	0.92	0	99.53	597
4cb644fb5985464fbf62923263033b63	d__Bacteria; p__Bacteroidota; c__Bacteroidia; o__Flavobacteriales; f__Blattabacteriaceae; g__Candidatus_Uzinura; s__Bacteroidetes_bacterium	HQ893828.1	Flavobacteriales bacterium symbiont of Crypticerya sp.	784	784	0.92	0	99.53	585
4cb644fb5985464fbf62923263033b63	d__Bacteria; p__Bacteroidota; c__Bacteroidia; o__Flavobacteriales; f__Blattabacteriaceae; g__Candidatus_Uzinura; s__Bacteroidetes_bacterium	HQ893827.1	Flavobacteriales bacterium symbiont of Icerya purchasi	784	784	0.92	0	99.53	524
4cb644fb5985464fbf62923263033b63	d__Bacteria; p__Bacteroidota; c__Bacteroidia; o__Flavobacteriales; f__Blattabacteriaceae; g__Candidatus_Uzinura; s__Bacteroidetes_bacterium	AB491196.1	Flavobacteriales endosymbiont of Drosicha corpulenta	780	780	1	0	96.98	1469
4cb644fb5985464fbf62923263033b63	d__Bacteria; p__Bacteroidota; c__Bacteroidia; o__Flavobacteriales; f__Blattabacteriaceae; g__Candidatus_Uzinura; s__Bacteroidetes_bacterium	HQ893831.1	Flavobacteriales bacterium symbiont of Parasaissetia nigra	778	778	0.92	0	99.3	514
4cb644fb5985464fbf62923263033b63	d__Bacteria; p__Bacteroidota; c__Bacteroidia; o__Flavobacteriales; f__Blattabacteriaceae; g__Candidatus_Uzinura; s__Bacteroidetes_bacterium	CP006873.1	Candidatus Walczuchella monophlebidarum	774	774	1	0	96.77	309299
4cb644fb5985464fbf62923263033b63	d__Bacteria; p__Bacteroidota; c__Bacteroidia; o__Flavobacteriales; f__Blattabacteriaceae; g__Candidatus_Uzinura; s__Bacteroidetes_bacterium	KC447438.1	Bacteroidetes bacterium endosymbiont of Ultracoelostoma brittini	773	773	1	0	96.77	1246
4cb644fb5985464fbf62923263033b63	d__Bacteria; p__Bacteroidota; c__Bacteroidia; o__Flavobacteriales; f__Blattabacteriaceae; g__Candidatus_Uzinura; s__Bacteroidetes_bacterium	KC447443.1	Bacteroidetes bacterium endosymbiont of Ultracoelostoma dracophylli	752	752	0.99	0	95.92	1417
4cb644fb5985464fbf62923263033b63	d__Bacteria; p__Bacteroidota; c__Bacteroidia; o__Flavobacteriales; f__Blattabacteriaceae; g__Candidatus_Uzinura; s__Bacteroidetes_bacterium	HQ893826.1	Flavobacteriales bacterium symbiont of Llaveia axin axin	726	726	0.92	0	97.21	600
4cb644fb5985464fbf62923263033b63	d__Bacteria; p__Bacteroidota; c__Bacteroidia; o__Flavobacteriales; f__Blattabacteriaceae; g__Candidatus_Uzinura; s__Bacteroidetes_bacterium	DQ133549.1	Uncultured Bacteroidetes bacterium from Cryptococcus ulmi	708	708	1	0	94.18	1412
4cb644fb5985464fbf62923263033b63	d__Bacteria; p__Bacteroidota; c__Bacteroidia; o__Flavobacteriales; f__Blattabacteriaceae; g__Candidatus_Uzinura; s__Bacteroidetes_bacterium	HM449964.1	Uncultured bacterium clone NH113	686	686	1	0	93.32	1418
4cb644fb5985464fbf62923263033b63	d__Bacteria; p__Bacteroidota; c__Bacteroidia; o__Flavobacteriales; f__Blattabacteriaceae; g__Candidatus_Uzinura; s__Bacteroidetes_bacterium	MT232246.1	Bacteroidetes bacterium endosymbiont of Cryptococcus fagisuga	678	678	1	0	93.12	1074
4cb644fb5985464fbf62923263033b63	d__Bacteria; p__Bacteroidota; c__Bacteroidia; o__Flavobacteriales; f__Blattabacteriaceae; g__Candidatus_Uzinura; s__Bacteroidetes_bacterium	MZ890444.1	Uncultured Bacteroidetes bacterium clone EN40	678	678	1	0	93.1	1325
4cb644fb5985464fbf62923263033b63	d__Bacteria; p__Bacteroidota; c__Bacteroidia; o__Flavobacteriales; f__Blattabacteriaceae; g__Candidatus_Uzinura; s__Bacteroidetes_bacterium	CP059214.1	Blattabacterium cuenoti strain CHORISOsp	676	676	1	0	92.93	561052
4cb644fb5985464fbf62923263033b63	d__Bacteria; p__Bacteroidota; c__Bacteroidia; o__Flavobacteriales; f__Blattabacteriaceae; g__Candidatus_Uzinura; s__Bacteroidetes_bacterium	MZ890447.1	Uncultured Bacteroidetes bacterium clone EN43	675	675	1	0	92.92	1337
4cb644fb5985464fbf62923263033b63	d__Bacteria; p__Bacteroidota; c__Bacteroidia; o__Flavobacteriales; f__Blattabacteriaceae; g__Candidatus_Uzinura; s__Bacteroidetes_bacterium	HM449962.1	Uncultured bacterium clone NH110	675	675	1	0	92.92	1422
4cb644fb5985464fbf62923263033b63	d__Bacteria; p__Bacteroidota; c__Bacteroidia; o__Flavobacteriales; f__Blattabacteriaceae; g__Candidatus_Uzinura; s__Bacteroidetes_bacterium	LC537909.1	Blattabacterium sp. (Periplaneta japonica) P.j-200321	671	671	1	0	92.74	1394
4cb644fb5985464fbf62923263033b63	d__Bacteria; p__Bacteroidota; c__Bacteroidia; o__Flavobacteriales; f__Blattabacteriaceae; g__Candidatus_Uzinura; s__Bacteroidetes_bacterium	CP059197.1	Blattabacterium cuenoti strain MELANOZsp	671	671	1	0	92.75	642499
4cb644fb5985464fbf62923263033b63	d__Bacteria; p__Bacteroidota; c__Bacteroidia; o__Flavobacteriales; f__Blattabacteriaceae; g__Candidatus_Uzinura; s__Bacteroidetes_bacterium	X75624.1	B.sp. (endosymb of P.australasiae)	671	671	1	0	92.74	1443
4cb644fb5985464fbf62923263033b63	d__Bacteria; p__Bacteroidota; c__Bacteroidia; o__Flavobacteriales; f__Blattabacteriaceae; g__Candidatus_Uzinura; s__Bacteroidetes_bacterium	LC537908.1	Blattabacterium sp. (Periplaneta fuliginosa) P.f-200321	665	665	1	0	92.52	1400
4cb644fb5985464fbf62923263033b63	d__Bacteria; p__Bacteroidota; c__Bacteroidia; o__Flavobacteriales; f__Blattabacteriaceae; g__Candidatus_Uzinura; s__Bacteroidetes_bacterium	LC537905.1	Blattabacterium sp. (Shelfordella lateralis) B.l-200321	665	665	1	0	92.52	1456
4cb644fb5985464fbf62923263033b63	d__Bacteria; p__Bacteroidota; c__Bacteroidia; o__Flavobacteriales; f__Blattabacteriaceae; g__Candidatus_Uzinura; s__Bacteroidetes_bacterium	JX457305.1	Uncultured bacterium clone CR_235	665	665	1	0	92.52	1500
4cb644fb5985464fbf62923263033b63	d__Bacteria; p__Bacteroidota; c__Bacteroidia; o__Flavobacteriales; f__Blattabacteriaceae; g__Candidatus_Uzinura; s__Bacteroidetes_bacterium	JX457293.1	Uncultured bacterium clone CR_219	665	665	1	0	92.52	1500
4cb644fb5985464fbf62923263033b63	d__Bacteria; p__Bacteroidota; c__Bacteroidia; o__Flavobacteriales; f__Blattabacteriaceae; g__Candidatus_Uzinura; s__Bacteroidetes_bacterium	JX457270.1	Uncultured bacterium clone CR_191	665	665	1	0	92.52	1499
4cb644fb5985464fbf62923263033b63	d__Bacteria; p__Bacteroidota; c__Bacteroidia; o__Flavobacteriales; f__Blattabacteriaceae; g__Candidatus_Uzinura; s__Bacteroidetes_bacterium	JX457246.1	Uncultured bacterium clone CR_159	665	665	1	0	92.52	1500
4cb644fb5985464fbf62923263033b63	d__Bacteria; p__Bacteroidota; c__Bacteroidia; o__Flavobacteriales; f__Blattabacteriaceae; g__Candidatus_Uzinura; s__Bacteroidetes_bacterium	JX457237.1	Uncultured bacterium clone CR_147	665	665	1	0	92.52	1500
4cb644fb5985464fbf62923263033b63	d__Bacteria; p__Bacteroidota; c__Bacteroidia; o__Flavobacteriales; f__Blattabacteriaceae; g__Candidatus_Uzinura; s__Bacteroidetes_bacterium	JX457212.1	Uncultured bacterium clone CR_107	665	665	1	0	92.52	1500
4cb644fb5985464fbf62923263033b63	d__Bacteria; p__Bacteroidota; c__Bacteroidia; o__Flavobacteriales; f__Blattabacteriaceae; g__Candidatus_Uzinura; s__Bacteroidetes_bacterium	JX457194.1	Uncultured bacterium clone CR_76	665	665	1	0	92.52	1499
4cb644fb5985464fbf62923263033b63	d__Bacteria; p__Bacteroidota; c__Bacteroidia; o__Flavobacteriales; f__Blattabacteriaceae; g__Candidatus_Uzinura; s__Bacteroidetes_bacterium	CP059184.1	Blattabacterium cuenoti strain SHELFORDElat	665	665	1	0	92.52	637404
4cb644fb5985464fbf62923263033b63	d__Bacteria; p__Bacteroidota; c__Bacteroidia; o__Flavobacteriales; f__Blattabacteriaceae; g__Candidatus_Uzinura; s__Bacteroidetes_bacterium	CP059224.1	Blattabacterium cuenoti strain PROTAGlug	665	665	1	0	92.52	638825
4cb644fb5985464fbf62923263033b63	d__Bacteria; p__Bacteroidota; c__Bacteroidia; o__Flavobacteriales; f__Blattabacteriaceae; g__Candidatus_Uzinura; s__Bacteroidetes_bacterium	CP059188.1	Blattabacterium cuenoti strain PLATYZsp	665	665	1	0	92.52	645229
4cb644fb5985464fbf62923263033b63	d__Bacteria; p__Bacteroidota; c__Bacteroidia; o__Flavobacteriales; f__Blattabacteriaceae; g__Candidatus_Uzinura; s__Bacteroidetes_bacterium	CP059212.1	Blattabacterium cuenoti strain COSMOsp	665	1331	1	0	92.52	645115
4cb644fb5985464fbf62923263033b63	d__Bacteria; p__Bacteroidota; c__Bacteroidia; o__Flavobacteriales; f__Blattabacteriaceae; g__Candidatus_Uzinura; s__Bacteroidetes_bacterium	CP001429.2	Blattabacterium sp. (Periplaneta americana) str. BPLAN	665	665	1	0	92.52	636994
4cb644fb5985464fbf62923263033b63	d__Bacteria; p__Bacteroidota; c__Bacteroidia; o__Flavobacteriales; f__Blattabacteriaceae; g__Candidatus_Uzinura; s__Bacteroidetes_bacterium	EF423763.1	Blattabacterium sp. (Periplaneta americana)	665	665	1	0	92.52	776
4cb644fb5985464fbf62923263033b63	d__Bacteria; p__Bacteroidota; c__Bacteroidia; o__Flavobacteriales; f__Blattabacteriaceae; g__Candidatus_Uzinura; s__Bacteroidetes_bacterium	AM182513.1	Blattabacterium sp. (Periplaneta americana)	665	665	1	0	92.52	1403
4cb644fb5985464fbf62923263033b63	d__Bacteria; p__Bacteroidota; c__Bacteroidia; o__Flavobacteriales; f__Blattabacteriaceae; g__Candidatus_Uzinura; s__Bacteroidetes_bacterium	AM182512.1	Blattabacterium sp. (Periplaneta americana)	665	665	1	0	92.52	1407
4cb644fb5985464fbf62923263033b63	d__Bacteria; p__Bacteroidota; c__Bacteroidia; o__Flavobacteriales; f__Blattabacteriaceae; g__Candidatus_Uzinura; s__Bacteroidetes_bacterium	AB231593.1	Blattabacterium sp. (Salganea taiwanensis ryukyuanus)	665	665	1	0	92.49	1272
4cb644fb5985464fbf62923263033b63	d__Bacteria; p__Bacteroidota; c__Bacteroidia; o__Flavobacteriales; f__Blattabacteriaceae; g__Candidatus_Uzinura; s__Bacteroidetes_bacterium	AB231591.1	Blattabacterium sp. (Salganea taiwanensis ryukyuanus)	665	665	1	0	92.49	1272
4cb644fb5985464fbf62923263033b63	d__Bacteria; p__Bacteroidota; c__Bacteroidia; o__Flavobacteriales; f__Blattabacteriaceae; g__Candidatus_Uzinura; s__Bacteroidetes_bacterium	MZ890446.1	Uncultured Bacteroidetes bacterium clone EN24	664	664	1	0	92.47	1338
4cb644fb5985464fbf62923263033b63	d__Bacteria; p__Bacteroidota; c__Bacteroidia; o__Flavobacteriales; f__Blattabacteriaceae; g__Candidatus_Uzinura; s__Bacteroidetes_bacterium	MZ890445.1	Uncultured Bacteroidetes bacterium clone EN52	664	664	1	0	92.46	1326
4cb644fb5985464fbf62923263033b63	d__Bacteria; p__Bacteroidota; c__Bacteroidia; o__Flavobacteriales; f__Blattabacteriaceae; g__Candidatus_Uzinura; s__Bacteroidetes_bacterium	HM449963.1	Uncultured bacterium clone NH56	664	664	1	0	92.49	1397
4cb644fb5985464fbf62923263033b63	d__Bacteria; p__Bacteroidota; c__Bacteroidia; o__Flavobacteriales; f__Blattabacteriaceae; g__Candidatus_Uzinura; s__Bacteroidetes_bacterium	LC537907.1	Blattabacterium sp. (Blattella nipponica) B.n-200321	660	660	1	0	92.29	1386
4cb644fb5985464fbf62923263033b63	d__Bacteria; p__Bacteroidota; c__Bacteroidia; o__Flavobacteriales; f__Blattabacteriaceae; g__Candidatus_Uzinura; s__Bacteroidetes_bacterium	LC537906.1	Blattabacterium sp. (Blattella germanica) B.g-200321	660	660	1	0	92.29	1447
4cb644fb5985464fbf62923263033b63	d__Bacteria; p__Bacteroidota; c__Bacteroidia; o__Flavobacteriales; f__Blattabacteriaceae; g__Candidatus_Uzinura; s__Bacteroidetes_bacterium	MZ890443.1	Uncultured Bacteroidetes bacterium clone EN27	660	660	1	0	92.29	1341
4cb644fb5985464fbf62923263033b63	d__Bacteria; p__Bacteroidota; c__Bacteroidia; o__Flavobacteriales; f__Blattabacteriaceae; g__Candidatus_Uzinura; s__Bacteroidetes_bacterium	CP003605.1	Blattabacterium sp. (Blatta orientalis) str. Tarazona	660	660	1	0	92.31	634449
4cb644fb5985464fbf62923263033b63	d__Bacteria; p__Bacteroidota; c__Bacteroidia; o__Flavobacteriales; f__Blattabacteriaceae; g__Candidatus_Uzinura; s__Bacteroidetes_bacterium	JX457308.1	Uncultured bacterium clone CR_241	660	660	1	0	92.31	1500
4cb644fb5985464fbf62923263033b63	d__Bacteria; p__Bacteroidota; c__Bacteroidia; o__Flavobacteriales; f__Blattabacteriaceae; g__Candidatus_Uzinura; s__Bacteroidetes_bacterium	JX457278.1	Uncultured bacterium clone CR_200	660	660	1	0	92.31	1499
4cb644fb5985464fbf62923263033b63	d__Bacteria; p__Bacteroidota; c__Bacteroidia; o__Flavobacteriales; f__Blattabacteriaceae; g__Candidatus_Uzinura; s__Bacteroidetes_bacterium	JX457265.1	Uncultured bacterium clone CR_182	660	660	1	0	92.31	1500
4cb644fb5985464fbf62923263033b63	d__Bacteria; p__Bacteroidota; c__Bacteroidia; o__Flavobacteriales; f__Blattabacteriaceae; g__Candidatus_Uzinura; s__Bacteroidetes_bacterium	JX457199.1	Uncultured bacterium clone CR_83	660	660	1	0	92.31	1498
4cb644fb5985464fbf62923263033b63	d__Bacteria; p__Bacteroidota; c__Bacteroidia; o__Flavobacteriales; f__Blattabacteriaceae; g__Candidatus_Uzinura; s__Bacteroidetes_bacterium	JX457164.1	Uncultured bacterium clone CR_17	660	660	1	0	92.31	1500
4cb644fb5985464fbf62923263033b63	d__Bacteria; p__Bacteroidota; c__Bacteroidia; o__Flavobacteriales; f__Blattabacteriaceae; g__Candidatus_Uzinura; s__Bacteroidetes_bacterium	CP060246.1	Blattabacterium cuenoti strain DUCHAsp	660	660	1	0	92.31	640003
4cb644fb5985464fbf62923263033b63	d__Bacteria; p__Bacteroidota; c__Bacteroidia; o__Flavobacteriales; f__Blattabacteriaceae; g__Candidatus_Uzinura; s__Bacteroidetes_bacterium	CP059215.1	Blattabacterium cuenoti strain BEYBkur	660	1173	1	0	92.29	624952
4cb644fb5985464fbf62923263033b63	d__Bacteria; p__Bacteroidota; c__Bacteroidia; o__Flavobacteriales; f__Blattabacteriaceae; g__Candidatus_Uzinura; s__Bacteroidetes_bacterium	CP059219.1	Blattabacterium cuenoti strain ANALLAmet	660	660	1	0	92.29	626430
4cb644fb5985464fbf62923263033b63	d__Bacteria; p__Bacteroidota; c__Bacteroidia; o__Flavobacteriales; f__Blattabacteriaceae; g__Candidatus_Uzinura; s__Bacteroidetes_bacterium	JF193097.1	Uncultured bacterium clone ncd2228g12c1	660	660	1	0	92.29	1363
4cb644fb5985464fbf62923263033b63	d__Bacteria; p__Bacteroidota; c__Bacteroidia; o__Flavobacteriales; f__Blattabacteriaceae; g__Candidatus_Uzinura; s__Bacteroidetes_bacterium	JF192940.1	Uncultured bacterium clone ncd2226g05c1	660	660	1	0	92.29	1363
4cb644fb5985464fbf62923263033b63	d__Bacteria; p__Bacteroidota; c__Bacteroidia; o__Flavobacteriales; f__Blattabacteriaceae; g__Candidatus_Uzinura; s__Bacteroidetes_bacterium	HM256360.1	Uncultured bacterium clone ncd88g11c1	660	660	1	0	92.29	1363
4cb644fb5985464fbf62923263033b63	d__Bacteria; p__Bacteroidota; c__Bacteroidia; o__Flavobacteriales; f__Blattabacteriaceae; g__Candidatus_Uzinura; s__Bacteroidetes_bacterium	HM256231.1	Uncultured bacterium clone ncd87b09c1	660	660	1	0	92.29	1363
4cb644fb5985464fbf62923263033b63	d__Bacteria; p__Bacteroidota; c__Bacteroidia; o__Flavobacteriales; f__Blattabacteriaceae; g__Candidatus_Uzinura; s__Bacteroidetes_bacterium	CP001487.1	Blattabacterium sp. (Blattella germanica) str. Bge	660	660	1	0	92.29	636850
4cb644fb5985464fbf62923263033b63	d__Bacteria; p__Bacteroidota; c__Bacteroidia; o__Flavobacteriales; f__Blattabacteriaceae; g__Candidatus_Uzinura; s__Bacteroidetes_bacterium	GQ101106.1	Uncultured bacterium clone nbw490f07c1	660	660	1	0	92.31	1367
4cb644fb5985464fbf62923263033b63	d__Bacteria; p__Bacteroidota; c__Bacteroidia; o__Flavobacteriales; f__Blattabacteriaceae; g__Candidatus_Uzinura; s__Bacteroidetes_bacterium	EF423765.1	Blattabacterium sp. (Blattella sp.)	660	660	1	0	92.29	747
4cb644fb5985464fbf62923263033b63	d__Bacteria; p__Bacteroidota; c__Bacteroidia; o__Flavobacteriales; f__Blattabacteriaceae; g__Candidatus_Uzinura; s__Bacteroidetes_bacterium	AM182898.1	Blattabacterium sp. (Blatta orientalis)	660	660	1	0	92.31	1413
4cb644fb5985464fbf62923263033b63	d__Bacteria; p__Bacteroidota; c__Bacteroidia; o__Flavobacteriales; f__Blattabacteriaceae; g__Candidatus_Uzinura; s__Bacteroidetes_bacterium	AM182897.1	Blattabacterium sp. (Blatta orientalis)	660	660	1	0	92.31	1426
4cb644fb5985464fbf62923263033b63	d__Bacteria; p__Bacteroidota; c__Bacteroidia; o__Flavobacteriales; f__Blattabacteriaceae; g__Candidatus_Uzinura; s__Bacteroidetes_bacterium	AJ971712.1	Blattabacterium sp. Alboraia partial	660	660	1	0	92.29	1453
4cb644fb5985464fbf62923263033b63	d__Bacteria; p__Bacteroidota; c__Bacteroidia; o__Flavobacteriales; f__Blattabacteriaceae; g__Candidatus_Uzinura; s__Bacteroidetes_bacterium	AB231590.1	Blattabacterium sp. (Salganea esakii)	660	660	1	0	92.29	1273
cba19d74533832427b1222154dd83511	d__Bacteria; p__Bacteroidota; c__Bacteroidia; o__Flavobacteriales; f__Blattabacteriaceae; g__Candidatus_Uzinura; s__Bacteroidetes_bacterium	X75625.1	B.sp. (endosymb of P.americana)	660	660	1	0	92.31	1443
cba19d74533832427b1222154dd83511	d__Bacteria; p__Bacteroidota; c__Bacteroidia; o__Flavobacteriales; f__Blattabacteriaceae; g__Candidatus_Uzinura; s__Bacteroidetes_bacterium	MF939352.1	Bacteroidetes bacterium endosymbiont of Icerya purchasi	832	832	0.98	0	99.35	1513
cba19d74533832427b1222154dd83511	d__Bacteria; p__Bacteroidota; c__Bacteroidia; o__Flavobacteriales; f__Blattabacteriaceae; g__Candidatus_Uzinura; s__Bacteroidetes_bacterium	DQ133551.1	Uncultured Bacteroidetes bacterium from Icerya brasiliensis	830	830	0.98	0	99.56	1288
cba19d74533832427b1222154dd83511	d__Bacteria; p__Bacteroidota; c__Bacteroidia; o__Flavobacteriales; f__Blattabacteriaceae; g__Candidatus_Uzinura; s__Bacteroidetes_bacterium	DQ133550.1	Uncultured Bacteroidetes bacterium from Icerya purchasi	828	828	0.98	0	99.13	981
cba19d74533832427b1222154dd83511	d__Bacteria; p__Bacteroidota; c__Bacteroidia; o__Flavobacteriales; f__Blattabacteriaceae; g__Candidatus_Uzinura; s__Bacteroidetes_bacterium	DQ868792.1	Flavobacteriales endosymbiont of Icerya basiliensis	824	824	0.98	0	99.34	1210
cba19d74533832427b1222154dd83511	d__Bacteria; p__Bacteroidota; c__Bacteroidia; o__Flavobacteriales; f__Blattabacteriaceae; g__Candidatus_Uzinura; s__Bacteroidetes_bacterium	KC447435.1	Bacteroidetes bacterium endosymbiont of Coelostomidia zealandica	802	802	1	0	97.84	1449
cba19d74533832427b1222154dd83511	d__Bacteria; p__Bacteroidota; c__Bacteroidia; o__Flavobacteriales; f__Blattabacteriaceae; g__Candidatus_Uzinura; s__Bacteroidetes_bacterium	KC447434.1	Bacteroidetes bacterium endosymbiont of Coelostomidia zealandica	802	802	1	0	97.84	1449
cba19d74533832427b1222154dd83511	d__Bacteria; p__Bacteroidota; c__Bacteroidia; o__Flavobacteriales; f__Blattabacteriaceae; g__Candidatus_Uzinura; s__Bacteroidetes_bacterium	KC447433.1	Bacteroidetes bacterium endosymbiont of Coelostomidia zealandica	802	802	1	0	97.84	1447
cba19d74533832427b1222154dd83511	d__Bacteria; p__Bacteroidota; c__Bacteroidia; o__Flavobacteriales; f__Blattabacteriaceae; g__Candidatus_Uzinura; s__Bacteroidetes_bacterium	KC447432.1	Bacteroidetes bacterium endosymbiont of Coelostomidia zealandica	802	802	1	0	97.84	1445
cba19d74533832427b1222154dd83511	d__Bacteria; p__Bacteroidota; c__Bacteroidia; o__Flavobacteriales; f__Blattabacteriaceae; g__Candidatus_Uzinura; s__Bacteroidetes_bacterium	KC447430.1	Bacteroidetes bacterium endosymbiont of Coelostomidia zealandica	802	802	1	0	97.84	1443
cba19d74533832427b1222154dd83511	d__Bacteria; p__Bacteroidota; c__Bacteroidia; o__Flavobacteriales; f__Blattabacteriaceae; g__Candidatus_Uzinura; s__Bacteroidetes_bacterium	KC447429.1	Bacteroidetes bacterium endosymbiont of Coelostomidia zealandica	802	802	1	0	97.84	1450
cba19d74533832427b1222154dd83511	d__Bacteria; p__Bacteroidota; c__Bacteroidia; o__Flavobacteriales; f__Blattabacteriaceae; g__Candidatus_Uzinura; s__Bacteroidetes_bacterium	KC447427.1	Bacteroidetes bacterium endosymbiont of Coelostomidia zealandica	802	802	1	0	97.84	1450
cba19d74533832427b1222154dd83511	d__Bacteria; p__Bacteroidota; c__Bacteroidia; o__Flavobacteriales; f__Blattabacteriaceae; g__Candidatus_Uzinura; s__Bacteroidetes_bacterium	KC447422.1	Bacteroidetes bacterium endosymbiont of Coelostomidia montana	802	802	1	0	97.84	1479
cba19d74533832427b1222154dd83511	d__Bacteria; p__Bacteroidota; c__Bacteroidia; o__Flavobacteriales; f__Blattabacteriaceae; g__Candidatus_Uzinura; s__Bacteroidetes_bacterium	KC447419.1	Bacteroidetes bacterium endosymbiont of Coelostomidia montana	802	802	1	0	97.84	1479
cba19d74533832427b1222154dd83511	d__Bacteria; p__Bacteroidota; c__Bacteroidia; o__Flavobacteriales; f__Blattabacteriaceae; g__Candidatus_Uzinura; s__Bacteroidetes_bacterium	JQ322767.1	Bacterium symbiont of Coelostomidia wairoensis clone CW407	802	802	1	0	97.84	1446
cba19d74533832427b1222154dd83511	d__Bacteria; p__Bacteroidota; c__Bacteroidia; o__Flavobacteriales; f__Blattabacteriaceae; g__Candidatus_Uzinura; s__Bacteroidetes_bacterium	JQ322761.1	Bacterium symbiont of Coelostomidia wairoensis clone CW312	802	802	1	0	97.84	1451
cba19d74533832427b1222154dd83511	d__Bacteria; p__Bacteroidota; c__Bacteroidia; o__Flavobacteriales; f__Blattabacteriaceae; g__Candidatus_Uzinura; s__Bacteroidetes_bacterium	FJ798088.1	Uncultured Bacteroidetes bacterium clone 113	802	802	1	0	97.84	1508
cba19d74533832427b1222154dd83511	d__Bacteria; p__Bacteroidota; c__Bacteroidia; o__Flavobacteriales; f__Blattabacteriaceae; g__Candidatus_Uzinura; s__Bacteroidetes_bacterium	KC447442.1	Bacteroidetes bacterium endosymbiont of Ultracoelostoma brittini	797	797	1	0	97.63	1443
cba19d74533832427b1222154dd83511	d__Bacteria; p__Bacteroidota; c__Bacteroidia; o__Flavobacteriales; f__Blattabacteriaceae; g__Candidatus_Uzinura; s__Bacteroidetes_bacterium	KC447440.1	Bacteroidetes bacterium endosymbiont of Ultracoelostoma brittini	797	797	1	0	97.63	1312
cba19d74533832427b1222154dd83511	d__Bacteria; p__Bacteroidota; c__Bacteroidia; o__Flavobacteriales; f__Blattabacteriaceae; g__Candidatus_Uzinura; s__Bacteroidetes_bacterium	KC447439.1	Bacteroidetes bacterium endosymbiont of Ultracoelostoma brittini	797	797	1	0	97.63	1374
cba19d74533832427b1222154dd83511	d__Bacteria; p__Bacteroidota; c__Bacteroidia; o__Flavobacteriales; f__Blattabacteriaceae; g__Candidatus_Uzinura; s__Bacteroidetes_bacterium	KC447437.1	Bacteroidetes bacterium endosymbiont of Ultracoelostoma brittini	797	797	1	0	97.63	1402
cba19d74533832427b1222154dd83511	d__Bacteria; p__Bacteroidota; c__Bacteroidia; o__Flavobacteriales; f__Blattabacteriaceae; g__Candidatus_Uzinura; s__Bacteroidetes_bacterium	KC447431.1	Bacteroidetes bacterium endosymbiont of Coelostomidia zealandica	797	797	1	0	97.63	1429
cba19d74533832427b1222154dd83511	d__Bacteria; p__Bacteroidota; c__Bacteroidia; o__Flavobacteriales; f__Blattabacteriaceae; g__Candidatus_Uzinura; s__Bacteroidetes_bacterium	KC447424.1	Bacteroidetes bacterium endosymbiont of Coelostomidia montana	797	797	1	0	97.63	1477
cba19d74533832427b1222154dd83511	d__Bacteria; p__Bacteroidota; c__Bacteroidia; o__Flavobacteriales; f__Blattabacteriaceae; g__Candidatus_Uzinura; s__Bacteroidetes_bacterium	KC447420.1	Bacteroidetes bacterium endosymbiont of Coelostomidia montana	797	797	1	0	97.63	1477
cba19d74533832427b1222154dd83511	d__Bacteria; p__Bacteroidota; c__Bacteroidia; o__Flavobacteriales; f__Blattabacteriaceae; g__Candidatus_Uzinura; s__Bacteroidetes_bacterium	KC447418.1	Bacteroidetes bacterium endosymbiont of Coelostomidia montana	797	797	1	0	97.63	1482
cba19d74533832427b1222154dd83511	d__Bacteria; p__Bacteroidota; c__Bacteroidia; o__Flavobacteriales; f__Blattabacteriaceae; g__Candidatus_Uzinura; s__Bacteroidetes_bacterium	KC447417.1	Bacteroidetes bacterium endosymbiont of Coelostomidia jenniferae	797	797	1	0	97.63	1479
cba19d74533832427b1222154dd83511	d__Bacteria; p__Bacteroidota; c__Bacteroidia; o__Flavobacteriales; f__Blattabacteriaceae; g__Candidatus_Uzinura; s__Bacteroidetes_bacterium	KC447415.1	Bacteroidetes bacterium endosymbiont of Coelostomidia deboerae	797	797	1	0	97.63	1457
cba19d74533832427b1222154dd83511	d__Bacteria; p__Bacteroidota; c__Bacteroidia; o__Flavobacteriales; f__Blattabacteriaceae; g__Candidatus_Uzinura; s__Bacteroidetes_bacterium	JQ322763.1	Bacterium symbiont of Coelostomidia wairoensis clone CW318	797	797	1	0	97.63	1450
cba19d74533832427b1222154dd83511	d__Bacteria; p__Bacteroidota; c__Bacteroidia; o__Flavobacteriales; f__Blattabacteriaceae; g__Candidatus_Uzinura; s__Bacteroidetes_bacterium	KC447441.1	Bacteroidetes bacterium endosymbiont of Ultracoelostoma brittini	791	791	1	0	97.41	1436
cba19d74533832427b1222154dd83511	d__Bacteria; p__Bacteroidota; c__Bacteroidia; o__Flavobacteriales; f__Blattabacteriaceae; g__Candidatus_Uzinura; s__Bacteroidetes_bacterium	KC447436.1	Bacteroidetes bacterium endosymbiont of Coelostomidia zealandica	791	791	1	0	97.41	1242
cba19d74533832427b1222154dd83511	d__Bacteria; p__Bacteroidota; c__Bacteroidia; o__Flavobacteriales; f__Blattabacteriaceae; g__Candidatus_Uzinura; s__Bacteroidetes_bacterium	KC447428.1	Bacteroidetes bacterium endosymbiont of Coelostomidia zealandica	791	791	1	0	97.41	1450
cba19d74533832427b1222154dd83511	d__Bacteria; p__Bacteroidota; c__Bacteroidia; o__Flavobacteriales; f__Blattabacteriaceae; g__Candidatus_Uzinura; s__Bacteroidetes_bacterium	KC447423.1	Bacteroidetes bacterium endosymbiont of Coelostomidia montana	791	791	1	0	97.41	1482
cba19d74533832427b1222154dd83511	d__Bacteria; p__Bacteroidota; c__Bacteroidia; o__Flavobacteriales; f__Blattabacteriaceae; g__Candidatus_Uzinura; s__Bacteroidetes_bacterium	KC447421.1	Bacteroidetes bacterium endosymbiont of Coelostomidia montana	791	791	1	0	97.41	1479
cba19d74533832427b1222154dd83511	d__Bacteria; p__Bacteroidota; c__Bacteroidia; o__Flavobacteriales; f__Blattabacteriaceae; g__Candidatus_Uzinura; s__Bacteroidetes_bacterium	JQ322766.1	Bacterium symbiont of Coelostomidia wairoensis clone CW402	791	791	1	0	97.41	1450
cba19d74533832427b1222154dd83511	d__Bacteria; p__Bacteroidota; c__Bacteroidia; o__Flavobacteriales; f__Blattabacteriaceae; g__Candidatus_Uzinura; s__Bacteroidetes_bacterium	JQ322758.1	Bacterium symbiont of Coelostomidia wairoensis clone CW203	791	791	1	0	97.41	1483
cba19d74533832427b1222154dd83511	d__Bacteria; p__Bacteroidota; c__Bacteroidia; o__Flavobacteriales; f__Blattabacteriaceae; g__Candidatus_Uzinura; s__Bacteroidetes_bacterium	HQ893835.1	Flavobacteriales bacterium symbiont of Lecanodiaspis prosopidi...	789	789	0.92	0	99.77	597
cba19d74533832427b1222154dd83511	d__Bacteria; p__Bacteroidota; c__Bacteroidia; o__Flavobacteriales; f__Blattabacteriaceae; g__Candidatus_Uzinura; s__Bacteroidetes_bacterium	HQ893828.1	Flavobacteriales bacterium symbiont of Crypticerya sp.	789	789	0.92	0	99.77	585
cba19d74533832427b1222154dd83511	d__Bacteria; p__Bacteroidota; c__Bacteroidia; o__Flavobacteriales; f__Blattabacteriaceae; g__Candidatus_Uzinura; s__Bacteroidetes_bacterium	HQ893827.1	Flavobacteriales bacterium symbiont of Icerya purchasi	789	789	0.92	0	99.77	524
cba19d74533832427b1222154dd83511	d__Bacteria; p__Bacteroidota; c__Bacteroidia; o__Flavobacteriales; f__Blattabacteriaceae; g__Candidatus_Uzinura; s__Bacteroidetes_bacterium	AB491196.1	Flavobacteriales endosymbiont of Drosicha corpulenta	785	785	1	0	97.2	1469
cba19d74533832427b1222154dd83511	d__Bacteria; p__Bacteroidota; c__Bacteroidia; o__Flavobacteriales; f__Blattabacteriaceae; g__Candidatus_Uzinura; s__Bacteroidetes_bacterium	MF585295.1	Uncultured bacterium clone B1561	784	784	0.91	0	100	424
cba19d74533832427b1222154dd83511	d__Bacteria; p__Bacteroidota; c__Bacteroidia; o__Flavobacteriales; f__Blattabacteriaceae; g__Candidatus_Uzinura; s__Bacteroidetes_bacterium	HQ893831.1	Flavobacteriales bacterium symbiont of Parasaissetia nigra	784	784	0.92	0	99.53	514
cba19d74533832427b1222154dd83511	d__Bacteria; p__Bacteroidota; c__Bacteroidia; o__Flavobacteriales; f__Blattabacteriaceae; g__Candidatus_Uzinura; s__Bacteroidetes_bacterium	CP006873.1	Candidatus Walczuchella monophlebidarum	780	780	1	0	96.98	309299
cba19d74533832427b1222154dd83511	d__Bacteria; p__Bacteroidota; c__Bacteroidia; o__Flavobacteriales; f__Blattabacteriaceae; g__Candidatus_Uzinura; s__Bacteroidetes_bacterium	KC447438.1	Bacteroidetes bacterium endosymbiont of Ultracoelostoma brittini	778	778	1	0	96.98	1246
cba19d74533832427b1222154dd83511	d__Bacteria; p__Bacteroidota; c__Bacteroidia; o__Flavobacteriales; f__Blattabacteriaceae; g__Candidatus_Uzinura; s__Bacteroidetes_bacterium	KC447443.1	Bacteroidetes bacterium endosymbiont of Ultracoelostoma dracophylli	758	758	0.99	0	96.14	1417
cba19d74533832427b1222154dd83511	d__Bacteria; p__Bacteroidota; c__Bacteroidia; o__Flavobacteriales; f__Blattabacteriaceae; g__Candidatus_Uzinura; s__Bacteroidetes_bacterium	HQ893826.1	Flavobacteriales bacterium symbiont of Llaveia axin axin	732	732	0.92	0	97.44	600
cba19d74533832427b1222154dd83511	d__Bacteria; p__Bacteroidota; c__Bacteroidia; o__Flavobacteriales; f__Blattabacteriaceae; g__Candidatus_Uzinura; s__Bacteroidetes_bacterium	DQ133549.1	Uncultured Bacteroidetes bacterium from Cryptococcus ulmi	713	713	1	0	94.4	1412
cba19d74533832427b1222154dd83511	d__Bacteria; p__Bacteroidota; c__Bacteroidia; o__Flavobacteriales; f__Blattabacteriaceae; g__Candidatus_Uzinura; s__Bacteroidetes_bacterium	HM449964.1	Uncultured bacterium clone NH113	691	691	1	0	93.53	1418
cba19d74533832427b1222154dd83511	d__Bacteria; p__Bacteroidota; c__Bacteroidia; o__Flavobacteriales; f__Blattabacteriaceae; g__Candidatus_Uzinura; s__Bacteroidetes_bacterium	MZ890444.1	Uncultured Bacteroidetes bacterium clone EN40	684	684	1	0	93.32	1325
cba19d74533832427b1222154dd83511	d__Bacteria; p__Bacteroidota; c__Bacteroidia; o__Flavobacteriales; f__Blattabacteriaceae; g__Candidatus_Uzinura; s__Bacteroidetes_bacterium	CP059214.1	Blattabacterium cuenoti strain CHORISOsp	682	682	1	0	93.15	561052
cba19d74533832427b1222154dd83511	d__Bacteria; p__Bacteroidota; c__Bacteroidia; o__Flavobacteriales; f__Blattabacteriaceae; g__Candidatus_Uzinura; s__Bacteroidetes_bacterium	MZ890447.1	Uncultured Bacteroidetes bacterium clone EN43	680	680	1	0	93.13	1337
cba19d74533832427b1222154dd83511	d__Bacteria; p__Bacteroidota; c__Bacteroidia; o__Flavobacteriales; f__Blattabacteriaceae; g__Candidatus_Uzinura; s__Bacteroidetes_bacterium	HM449962.1	Uncultured bacterium clone NH110	680	680	1	0	93.13	1422
cba19d74533832427b1222154dd83511	d__Bacteria; p__Bacteroidota; c__Bacteroidia; o__Flavobacteriales; f__Blattabacteriaceae; g__Candidatus_Uzinura; s__Bacteroidetes_bacterium	MT232246.1	Bacteroidetes bacterium endosymbiont of Cryptococcus fagisuga	678	678	1	0	93.12	1074
cba19d74533832427b1222154dd83511	d__Bacteria; p__Bacteroidota; c__Bacteroidia; o__Flavobacteriales; f__Blattabacteriaceae; g__Candidatus_Uzinura; s__Bacteroidetes_bacterium	LC537909.1	Blattabacterium sp. (Periplaneta japonica) P.j-200321	676	676	1	0	92.95	1394
cba19d74533832427b1222154dd83511	d__Bacteria; p__Bacteroidota; c__Bacteroidia; o__Flavobacteriales; f__Blattabacteriaceae; g__Candidatus_Uzinura; s__Bacteroidetes_bacterium	CP059197.1	Blattabacterium cuenoti strain MELANOZsp	676	676	1	0	92.96	642499
cba19d74533832427b1222154dd83511	d__Bacteria; p__Bacteroidota; c__Bacteroidia; o__Flavobacteriales; f__Blattabacteriaceae; g__Candidatus_Uzinura; s__Bacteroidetes_bacterium	X75624.1	B.sp. (endosymb of P.australasiae)	676	676	1	0	92.95	1443
cba19d74533832427b1222154dd83511	d__Bacteria; p__Bacteroidota; c__Bacteroidia; o__Flavobacteriales; f__Blattabacteriaceae; g__Candidatus_Uzinura; s__Bacteroidetes_bacterium	LC537908.1	Blattabacterium sp. (Periplaneta fuliginosa) P.f-200321	671	671	1	0	92.74	1400
cba19d74533832427b1222154dd83511	d__Bacteria; p__Bacteroidota; c__Bacteroidia; o__Flavobacteriales; f__Blattabacteriaceae; g__Candidatus_Uzinura; s__Bacteroidetes_bacterium	LC537905.1	Blattabacterium sp. (Shelfordella lateralis) B.l-200321	671	671	1	0	92.74	1456
cba19d74533832427b1222154dd83511	d__Bacteria; p__Bacteroidota; c__Bacteroidia; o__Flavobacteriales; f__Blattabacteriaceae; g__Candidatus_Uzinura; s__Bacteroidetes_bacterium	JX457305.1	Uncultured bacterium clone CR_235	671	671	1	0	92.74	1500
cba19d74533832427b1222154dd83511	d__Bacteria; p__Bacteroidota; c__Bacteroidia; o__Flavobacteriales; f__Blattabacteriaceae; g__Candidatus_Uzinura; s__Bacteroidetes_bacterium	JX457293.1	Uncultured bacterium clone CR_219	671	671	1	0	92.74	1500
cba19d74533832427b1222154dd83511	d__Bacteria; p__Bacteroidota; c__Bacteroidia; o__Flavobacteriales; f__Blattabacteriaceae; g__Candidatus_Uzinura; s__Bacteroidetes_bacterium	JX457270.1	Uncultured bacterium clone CR_191	671	671	1	0	92.74	1499
cba19d74533832427b1222154dd83511	d__Bacteria; p__Bacteroidota; c__Bacteroidia; o__Flavobacteriales; f__Blattabacteriaceae; g__Candidatus_Uzinura; s__Bacteroidetes_bacterium	JX457246.1	Uncultured bacterium clone CR_159	671	671	1	0	92.74	1500
cba19d74533832427b1222154dd83511	d__Bacteria; p__Bacteroidota; c__Bacteroidia; o__Flavobacteriales; f__Blattabacteriaceae; g__Candidatus_Uzinura; s__Bacteroidetes_bacterium	JX457237.1	Uncultured bacterium clone CR_147	671	671	1	0	92.74	1500
cba19d74533832427b1222154dd83511	d__Bacteria; p__Bacteroidota; c__Bacteroidia; o__Flavobacteriales; f__Blattabacteriaceae; g__Candidatus_Uzinura; s__Bacteroidetes_bacterium	JX457212.1	Uncultured bacterium clone CR_107	671	671	1	0	92.74	1500
cba19d74533832427b1222154dd83511	d__Bacteria; p__Bacteroidota; c__Bacteroidia; o__Flavobacteriales; f__Blattabacteriaceae; g__Candidatus_Uzinura; s__Bacteroidetes_bacterium	JX457194.1	Uncultured bacterium clone CR_76	671	671	1	0	92.74	1499
cba19d74533832427b1222154dd83511	d__Bacteria; p__Bacteroidota; c__Bacteroidia; o__Flavobacteriales; f__Blattabacteriaceae; g__Candidatus_Uzinura; s__Bacteroidetes_bacterium	CP059184.1	Blattabacterium cuenoti strain SHELFORDElat	671	671	1	0	92.74	637404
cba19d74533832427b1222154dd83511	d__Bacteria; p__Bacteroidota; c__Bacteroidia; o__Flavobacteriales; f__Blattabacteriaceae; g__Candidatus_Uzinura; s__Bacteroidetes_bacterium	CP059224.1	Blattabacterium cuenoti strain PROTAGlug	671	671	1	0	92.74	638825
cba19d74533832427b1222154dd83511	d__Bacteria; p__Bacteroidota; c__Bacteroidia; o__Flavobacteriales; f__Blattabacteriaceae; g__Candidatus_Uzinura; s__Bacteroidetes_bacterium	CP059188.1	Blattabacterium cuenoti strain PLATYZsp	671	671	1	0	92.74	645229
cba19d74533832427b1222154dd83511	d__Bacteria; p__Bacteroidota; c__Bacteroidia; o__Flavobacteriales; f__Blattabacteriaceae; g__Candidatus_Uzinura; s__Bacteroidetes_bacterium	CP059212.1	Blattabacterium cuenoti strain COSMOsp	671	1342	1	0	92.74	645115
cba19d74533832427b1222154dd83511	d__Bacteria; p__Bacteroidota; c__Bacteroidia; o__Flavobacteriales; f__Blattabacteriaceae; g__Candidatus_Uzinura; s__Bacteroidetes_bacterium	CP001429.2	Blattabacterium sp. (Periplaneta americana) str. BPLAN	671	671	1	0	92.74	636994
cba19d74533832427b1222154dd83511	d__Bacteria; p__Bacteroidota; c__Bacteroidia; o__Flavobacteriales; f__Blattabacteriaceae; g__Candidatus_Uzinura; s__Bacteroidetes_bacterium	EF423763.1	Blattabacterium sp. (Periplaneta americana)	671	671	1	0	92.74	776
cba19d74533832427b1222154dd83511	d__Bacteria; p__Bacteroidota; c__Bacteroidia; o__Flavobacteriales; f__Blattabacteriaceae; g__Candidatus_Uzinura; s__Bacteroidetes_bacterium	AM182513.1	Blattabacterium sp. (Periplaneta americana)	671	671	1	0	92.74	1403
cba19d74533832427b1222154dd83511	d__Bacteria; p__Bacteroidota; c__Bacteroidia; o__Flavobacteriales; f__Blattabacteriaceae; g__Candidatus_Uzinura; s__Bacteroidetes_bacterium	AM182512.1	Blattabacterium sp. (Periplaneta americana)	671	671	1	0	92.74	1407
cba19d74533832427b1222154dd83511	d__Bacteria; p__Bacteroidota; c__Bacteroidia; o__Flavobacteriales; f__Blattabacteriaceae; g__Candidatus_Uzinura; s__Bacteroidetes_bacterium	AB231593.1	Blattabacterium sp. (Salganea taiwanensis ryukyuanus)	671	671	1	0	92.7	1272
cba19d74533832427b1222154dd83511	d__Bacteria; p__Bacteroidota; c__Bacteroidia; o__Flavobacteriales; f__Blattabacteriaceae; g__Candidatus_Uzinura; s__Bacteroidetes_bacterium	AB231591.1	Blattabacterium sp. (Salganea taiwanensis ryukyuanus)	671	671	1	0	92.7	1272
cba19d74533832427b1222154dd83511	d__Bacteria; p__Bacteroidota; c__Bacteroidia; o__Flavobacteriales; f__Blattabacteriaceae; g__Candidatus_Uzinura; s__Bacteroidetes_bacterium	MZ890446.1	Uncultured Bacteroidetes bacterium clone EN24	669	669	1	0	92.69	1338
cba19d74533832427b1222154dd83511	d__Bacteria; p__Bacteroidota; c__Bacteroidia; o__Flavobacteriales; f__Blattabacteriaceae; g__Candidatus_Uzinura; s__Bacteroidetes_bacterium	MZ890445.1	Uncultured Bacteroidetes bacterium clone EN52	669	669	1	0	92.67	1326
cba19d74533832427b1222154dd83511	d__Bacteria; p__Bacteroidota; c__Bacteroidia; o__Flavobacteriales; f__Blattabacteriaceae; g__Candidatus_Uzinura; s__Bacteroidetes_bacterium	HM449963.1	Uncultured bacterium clone NH56	669	669	1	0	92.7	1397
cba19d74533832427b1222154dd83511	d__Bacteria; p__Bacteroidota; c__Bacteroidia; o__Flavobacteriales; f__Blattabacteriaceae; g__Candidatus_Uzinura; s__Bacteroidetes_bacterium	LC537907.1	Blattabacterium sp. (Blattella nipponica) B.n-200321	665	665	1	0	92.51	1386
cba19d74533832427b1222154dd83511	d__Bacteria; p__Bacteroidota; c__Bacteroidia; o__Flavobacteriales; f__Blattabacteriaceae; g__Candidatus_Uzinura; s__Bacteroidetes_bacterium	LC537906.1	Blattabacterium sp. (Blattella germanica) B.g-200321	665	665	1	0	92.51	1447
cba19d74533832427b1222154dd83511	d__Bacteria; p__Bacteroidota; c__Bacteroidia; o__Flavobacteriales; f__Blattabacteriaceae; g__Candidatus_Uzinura; s__Bacteroidetes_bacterium	MZ890443.1	Uncultured Bacteroidetes bacterium clone EN27	665	665	1	0	92.51	1341
cba19d74533832427b1222154dd83511	d__Bacteria; p__Bacteroidota; c__Bacteroidia; o__Flavobacteriales; f__Blattabacteriaceae; g__Candidatus_Uzinura; s__Bacteroidetes_bacterium	CP003605.1	Blattabacterium sp. (Blatta orientalis) str. Tarazona	665	665	1	0	92.52	634449
cba19d74533832427b1222154dd83511	d__Bacteria; p__Bacteroidota; c__Bacteroidia; o__Flavobacteriales; f__Blattabacteriaceae; g__Candidatus_Uzinura; s__Bacteroidetes_bacterium	JX457308.1	Uncultured bacterium clone CR_241	665	665	1	0	92.52	1500
cba19d74533832427b1222154dd83511	d__Bacteria; p__Bacteroidota; c__Bacteroidia; o__Flavobacteriales; f__Blattabacteriaceae; g__Candidatus_Uzinura; s__Bacteroidetes_bacterium	JX457278.1	Uncultured bacterium clone CR_200	665	665	1	0	92.52	1499
cba19d74533832427b1222154dd83511	d__Bacteria; p__Bacteroidota; c__Bacteroidia; o__Flavobacteriales; f__Blattabacteriaceae; g__Candidatus_Uzinura; s__Bacteroidetes_bacterium	JX457265.1	Uncultured bacterium clone CR_182	665	665	1	0	92.52	1500
cba19d74533832427b1222154dd83511	d__Bacteria; p__Bacteroidota; c__Bacteroidia; o__Flavobacteriales; f__Blattabacteriaceae; g__Candidatus_Uzinura; s__Bacteroidetes_bacterium	JX457199.1	Uncultured bacterium clone CR_83	665	665	1	0	92.52	1498
cba19d74533832427b1222154dd83511	d__Bacteria; p__Bacteroidota; c__Bacteroidia; o__Flavobacteriales; f__Blattabacteriaceae; g__Candidatus_Uzinura; s__Bacteroidetes_bacterium	JX457164.1	Uncultured bacterium clone CR_17	665	665	1	0	92.52	1500
cba19d74533832427b1222154dd83511	d__Bacteria; p__Bacteroidota; c__Bacteroidia; o__Flavobacteriales; f__Blattabacteriaceae; g__Candidatus_Uzinura; s__Bacteroidetes_bacterium	CP060246.1	Blattabacterium cuenoti strain DUCHAsp	665	665	1	0	92.52	640003
cba19d74533832427b1222154dd83511	d__Bacteria; p__Bacteroidota; c__Bacteroidia; o__Flavobacteriales; f__Blattabacteriaceae; g__Candidatus_Uzinura; s__Bacteroidetes_bacterium	CP059215.1	Blattabacterium cuenoti strain BEYBkur	665	1178	1	0	92.51	624952
cba19d74533832427b1222154dd83511	d__Bacteria; p__Bacteroidota; c__Bacteroidia; o__Flavobacteriales; f__Blattabacteriaceae; g__Candidatus_Uzinura; s__Bacteroidetes_bacterium	CP059219.1	Blattabacterium cuenoti strain ANALLAmet	665	665	1	0	92.51	626430
cba19d74533832427b1222154dd83511	d__Bacteria; p__Bacteroidota; c__Bacteroidia; o__Flavobacteriales; f__Blattabacteriaceae; g__Candidatus_Uzinura; s__Bacteroidetes_bacterium	JF193097.1	Uncultured bacterium clone ncd2228g12c1	665	665	1	0	92.51	1363
cba19d74533832427b1222154dd83511	d__Bacteria; p__Bacteroidota; c__Bacteroidia; o__Flavobacteriales; f__Blattabacteriaceae; g__Candidatus_Uzinura; s__Bacteroidetes_bacterium	JF192940.1	Uncultured bacterium clone ncd2226g05c1	665	665	1	0	92.51	1363
cba19d74533832427b1222154dd83511	d__Bacteria; p__Bacteroidota; c__Bacteroidia; o__Flavobacteriales; f__Blattabacteriaceae; g__Candidatus_Uzinura; s__Bacteroidetes_bacterium	HM256360.1	Uncultured bacterium clone ncd88g11c1	665	665	1	0	92.51	1363
cba19d74533832427b1222154dd83511	d__Bacteria; p__Bacteroidota; c__Bacteroidia; o__Flavobacteriales; f__Blattabacteriaceae; g__Candidatus_Uzinura; s__Bacteroidetes_bacterium	HM256231.1	Uncultured bacterium clone ncd87b09c1	665	665	1	0	92.51	1363
cba19d74533832427b1222154dd83511	d__Bacteria; p__Bacteroidota; c__Bacteroidia; o__Flavobacteriales; f__Blattabacteriaceae; g__Candidatus_Uzinura; s__Bacteroidetes_bacterium	CP001487.1	Blattabacterium sp. (Blattella germanica) str. Bge	665	665	1	0	92.51	636850
cba19d74533832427b1222154dd83511	d__Bacteria; p__Bacteroidota; c__Bacteroidia; o__Flavobacteriales; f__Blattabacteriaceae; g__Candidatus_Uzinura; s__Bacteroidetes_bacterium	GQ101106.1	Uncultured bacterium clone nbw490f07c1	665	665	1	0	92.52	1367
cba19d74533832427b1222154dd83511	d__Bacteria; p__Bacteroidota; c__Bacteroidia; o__Flavobacteriales; f__Blattabacteriaceae; g__Candidatus_Uzinura; s__Bacteroidetes_bacterium	EF423765.1	Blattabacterium sp. (Blattella sp.)	665	665	1	0	92.51	747
cba19d74533832427b1222154dd83511	d__Bacteria; p__Bacteroidota; c__Bacteroidia; o__Flavobacteriales; f__Blattabacteriaceae; g__Candidatus_Uzinura; s__Bacteroidetes_bacterium	AM182898.1	Blattabacterium sp. (Blatta orientalis)	665	665	1	0	92.52	1413
cba19d74533832427b1222154dd83511	d__Bacteria; p__Bacteroidota; c__Bacteroidia; o__Flavobacteriales; f__Blattabacteriaceae; g__Candidatus_Uzinura; s__Bacteroidetes_bacterium	AM182897.1	Blattabacterium sp. (Blatta orientalis)	665	665	1	0	92.52	1426
cba19d74533832427b1222154dd83511	d__Bacteria; p__Bacteroidota; c__Bacteroidia; o__Flavobacteriales; f__Blattabacteriaceae; g__Candidatus_Uzinura; s__Bacteroidetes_bacterium	AJ971712.1	Blattabacterium sp. Alboraia partial	665	665	1	0	92.51	1453
cba19d74533832427b1222154dd83511	d__Bacteria; p__Bacteroidota; c__Bacteroidia; o__Flavobacteriales; f__Blattabacteriaceae; g__Candidatus_Uzinura; s__Bacteroidetes_bacterium	AB231590.1	Blattabacterium sp. (Salganea esakii)	665	665	1	0	92.51	1273
7015a0041f1eca930862c20310d2117e	d__Bacteria; p__Bacteroidota; c__Bacteroidia; o__Flavobacteriales; f__Blattabacteriaceae; g__Candidatus_Uzinura; s__Bacteroidetes_bacterium	X75625.1	B.sp. (endosymb of P.americana)	665	665	1	0	92.52	1443
7015a0041f1eca930862c20310d2117e	d__Bacteria; p__Bacteroidota; c__Bacteroidia; o__Flavobacteriales; f__Blattabacteriaceae; g__Candidatus_Uzinura; s__Bacteroidetes_bacterium	MF939352.1	Bacteroidetes bacterium endosymbiont of Icerya purchasi	826	826	0.98	0	99.13	1513
7015a0041f1eca930862c20310d2117e	d__Bacteria; p__Bacteroidota; c__Bacteroidia; o__Flavobacteriales; f__Blattabacteriaceae; g__Candidatus_Uzinura; s__Bacteroidetes_bacterium	DQ133551.1	Uncultured Bacteroidetes bacterium from Icerya brasiliensis	824	824	0.98	0	99.34	1288
7015a0041f1eca930862c20310d2117e	d__Bacteria; p__Bacteroidota; c__Bacteroidia; o__Flavobacteriales; f__Blattabacteriaceae; g__Candidatus_Uzinura; s__Bacteroidetes_bacterium	DQ133550.1	Uncultured Bacteroidetes bacterium from Icerya purchasi	822	822	0.98	0	98.91	981
7015a0041f1eca930862c20310d2117e	d__Bacteria; p__Bacteroidota; c__Bacteroidia; o__Flavobacteriales; f__Blattabacteriaceae; g__Candidatus_Uzinura; s__Bacteroidetes_bacterium	DQ868792.1	Flavobacteriales endosymbiont of Icerya basiliensis	819	819	0.98	0	99.12	1210
7015a0041f1eca930862c20310d2117e	d__Bacteria; p__Bacteroidota; c__Bacteroidia; o__Flavobacteriales; f__Blattabacteriaceae; g__Candidatus_Uzinura; s__Bacteroidetes_bacterium	KC447435.1	Bacteroidetes bacterium endosymbiont of Coelostomidia zealandica	797	797	1	0	97.63	1449
7015a0041f1eca930862c20310d2117e	d__Bacteria; p__Bacteroidota; c__Bacteroidia; o__Flavobacteriales; f__Blattabacteriaceae; g__Candidatus_Uzinura; s__Bacteroidetes_bacterium	KC447434.1	Bacteroidetes bacterium endosymbiont of Coelostomidia zealandica	797	797	1	0	97.63	1449
7015a0041f1eca930862c20310d2117e	d__Bacteria; p__Bacteroidota; c__Bacteroidia; o__Flavobacteriales; f__Blattabacteriaceae; g__Candidatus_Uzinura; s__Bacteroidetes_bacterium	KC447433.1	Bacteroidetes bacterium endosymbiont of Coelostomidia zealandica	797	797	1	0	97.63	1447
7015a0041f1eca930862c20310d2117e	d__Bacteria; p__Bacteroidota; c__Bacteroidia; o__Flavobacteriales; f__Blattabacteriaceae; g__Candidatus_Uzinura; s__Bacteroidetes_bacterium	KC447432.1	Bacteroidetes bacterium endosymbiont of Coelostomidia zealandica	797	797	1	0	97.63	1445
7015a0041f1eca930862c20310d2117e	d__Bacteria; p__Bacteroidota; c__Bacteroidia; o__Flavobacteriales; f__Blattabacteriaceae; g__Candidatus_Uzinura; s__Bacteroidetes_bacterium	KC447430.1	Bacteroidetes bacterium endosymbiont of Coelostomidia zealandica	797	797	1	0	97.63	1443
7015a0041f1eca930862c20310d2117e	d__Bacteria; p__Bacteroidota; c__Bacteroidia; o__Flavobacteriales; f__Blattabacteriaceae; g__Candidatus_Uzinura; s__Bacteroidetes_bacterium	KC447429.1	Bacteroidetes bacterium endosymbiont of Coelostomidia zealandica	797	797	1	0	97.63	1450
7015a0041f1eca930862c20310d2117e	d__Bacteria; p__Bacteroidota; c__Bacteroidia; o__Flavobacteriales; f__Blattabacteriaceae; g__Candidatus_Uzinura; s__Bacteroidetes_bacterium	KC447427.1	Bacteroidetes bacterium endosymbiont of Coelostomidia zealandica	797	797	1	0	97.63	1450
7015a0041f1eca930862c20310d2117e	d__Bacteria; p__Bacteroidota; c__Bacteroidia; o__Flavobacteriales; f__Blattabacteriaceae; g__Candidatus_Uzinura; s__Bacteroidetes_bacterium	KC447422.1	Bacteroidetes bacterium endosymbiont of Coelostomidia montana	797	797	1	0	97.63	1479
7015a0041f1eca930862c20310d2117e	d__Bacteria; p__Bacteroidota; c__Bacteroidia; o__Flavobacteriales; f__Blattabacteriaceae; g__Candidatus_Uzinura; s__Bacteroidetes_bacterium	KC447419.1	Bacteroidetes bacterium endosymbiont of Coelostomidia montana	797	797	1	0	97.63	1479
7015a0041f1eca930862c20310d2117e	d__Bacteria; p__Bacteroidota; c__Bacteroidia; o__Flavobacteriales; f__Blattabacteriaceae; g__Candidatus_Uzinura; s__Bacteroidetes_bacterium	JQ322767.1	Bacterium symbiont of Coelostomidia wairoensis clone CW407	797	797	1	0	97.63	1446
7015a0041f1eca930862c20310d2117e	d__Bacteria; p__Bacteroidota; c__Bacteroidia; o__Flavobacteriales; f__Blattabacteriaceae; g__Candidatus_Uzinura; s__Bacteroidetes_bacterium	JQ322761.1	Bacterium symbiont of Coelostomidia wairoensis clone CW312	797	797	1	0	97.63	1451
7015a0041f1eca930862c20310d2117e	d__Bacteria; p__Bacteroidota; c__Bacteroidia; o__Flavobacteriales; f__Blattabacteriaceae; g__Candidatus_Uzinura; s__Bacteroidetes_bacterium	FJ798088.1	Uncultured Bacteroidetes bacterium clone 113	797	797	1	0	97.63	1508
7015a0041f1eca930862c20310d2117e	d__Bacteria; p__Bacteroidota; c__Bacteroidia; o__Flavobacteriales; f__Blattabacteriaceae; g__Candidatus_Uzinura; s__Bacteroidetes_bacterium	KC447442.1	Bacteroidetes bacterium endosymbiont of Ultracoelostoma brittini	791	791	1	0	97.41	1443
7015a0041f1eca930862c20310d2117e	d__Bacteria; p__Bacteroidota; c__Bacteroidia; o__Flavobacteriales; f__Blattabacteriaceae; g__Candidatus_Uzinura; s__Bacteroidetes_bacterium	KC447440.1	Bacteroidetes bacterium endosymbiont of Ultracoelostoma brittini	791	791	1	0	97.41	1312
7015a0041f1eca930862c20310d2117e	d__Bacteria; p__Bacteroidota; c__Bacteroidia; o__Flavobacteriales; f__Blattabacteriaceae; g__Candidatus_Uzinura; s__Bacteroidetes_bacterium	KC447439.1	Bacteroidetes bacterium endosymbiont of Ultracoelostoma brittini	791	791	1	0	97.41	1374
7015a0041f1eca930862c20310d2117e	d__Bacteria; p__Bacteroidota; c__Bacteroidia; o__Flavobacteriales; f__Blattabacteriaceae; g__Candidatus_Uzinura; s__Bacteroidetes_bacterium	KC447437.1	Bacteroidetes bacterium endosymbiont of Ultracoelostoma brittini	791	791	1	0	97.41	1402
7015a0041f1eca930862c20310d2117e	d__Bacteria; p__Bacteroidota; c__Bacteroidia; o__Flavobacteriales; f__Blattabacteriaceae; g__Candidatus_Uzinura; s__Bacteroidetes_bacterium	KC447431.1	Bacteroidetes bacterium endosymbiont of Coelostomidia zealandica	791	791	1	0	97.41	1429
7015a0041f1eca930862c20310d2117e	d__Bacteria; p__Bacteroidota; c__Bacteroidia; o__Flavobacteriales; f__Blattabacteriaceae; g__Candidatus_Uzinura; s__Bacteroidetes_bacterium	KC447424.1	Bacteroidetes bacterium endosymbiont of Coelostomidia montana	791	791	1	0	97.41	1477
7015a0041f1eca930862c20310d2117e	d__Bacteria; p__Bacteroidota; c__Bacteroidia; o__Flavobacteriales; f__Blattabacteriaceae; g__Candidatus_Uzinura; s__Bacteroidetes_bacterium	KC447420.1	Bacteroidetes bacterium endosymbiont of Coelostomidia montana	791	791	1	0	97.41	1477
7015a0041f1eca930862c20310d2117e	d__Bacteria; p__Bacteroidota; c__Bacteroidia; o__Flavobacteriales; f__Blattabacteriaceae; g__Candidatus_Uzinura; s__Bacteroidetes_bacterium	KC447418.1	Bacteroidetes bacterium endosymbiont of Coelostomidia montana	791	791	1	0	97.41	1482
7015a0041f1eca930862c20310d2117e	d__Bacteria; p__Bacteroidota; c__Bacteroidia; o__Flavobacteriales; f__Blattabacteriaceae; g__Candidatus_Uzinura; s__Bacteroidetes_bacterium	KC447417.1	Bacteroidetes bacterium endosymbiont of Coelostomidia jenniferae	791	791	1	0	97.41	1479
7015a0041f1eca930862c20310d2117e	d__Bacteria; p__Bacteroidota; c__Bacteroidia; o__Flavobacteriales; f__Blattabacteriaceae; g__Candidatus_Uzinura; s__Bacteroidetes_bacterium	KC447415.1	Bacteroidetes bacterium endosymbiont of Coelostomidia deboerae	791	791	1	0	97.41	1457
7015a0041f1eca930862c20310d2117e	d__Bacteria; p__Bacteroidota; c__Bacteroidia; o__Flavobacteriales; f__Blattabacteriaceae; g__Candidatus_Uzinura; s__Bacteroidetes_bacterium	JQ322763.1	Bacterium symbiont of Coelostomidia wairoensis clone CW318	791	791	1	0	97.41	1450
7015a0041f1eca930862c20310d2117e	d__Bacteria; p__Bacteroidota; c__Bacteroidia; o__Flavobacteriales; f__Blattabacteriaceae; g__Candidatus_Uzinura; s__Bacteroidetes_bacterium	KC447441.1	Bacteroidetes bacterium endosymbiont of Ultracoelostoma brittini	785	785	1	0	97.2	1436
7015a0041f1eca930862c20310d2117e	d__Bacteria; p__Bacteroidota; c__Bacteroidia; o__Flavobacteriales; f__Blattabacteriaceae; g__Candidatus_Uzinura; s__Bacteroidetes_bacterium	KC447436.1	Bacteroidetes bacterium endosymbiont of Coelostomidia zealandica	785	785	1	0	97.2	1242
7015a0041f1eca930862c20310d2117e	d__Bacteria; p__Bacteroidota; c__Bacteroidia; o__Flavobacteriales; f__Blattabacteriaceae; g__Candidatus_Uzinura; s__Bacteroidetes_bacterium	KC447428.1	Bacteroidetes bacterium endosymbiont of Coelostomidia zealandica	785	785	1	0	97.2	1450
7015a0041f1eca930862c20310d2117e	d__Bacteria; p__Bacteroidota; c__Bacteroidia; o__Flavobacteriales; f__Blattabacteriaceae; g__Candidatus_Uzinura; s__Bacteroidetes_bacterium	KC447423.1	Bacteroidetes bacterium endosymbiont of Coelostomidia montana	785	785	1	0	97.2	1482
7015a0041f1eca930862c20310d2117e	d__Bacteria; p__Bacteroidota; c__Bacteroidia; o__Flavobacteriales; f__Blattabacteriaceae; g__Candidatus_Uzinura; s__Bacteroidetes_bacterium	KC447421.1	Bacteroidetes bacterium endosymbiont of Coelostomidia montana	785	785	1	0	97.2	1479
7015a0041f1eca930862c20310d2117e	d__Bacteria; p__Bacteroidota; c__Bacteroidia; o__Flavobacteriales; f__Blattabacteriaceae; g__Candidatus_Uzinura; s__Bacteroidetes_bacterium	JQ322766.1	Bacterium symbiont of Coelostomidia wairoensis clone CW402	785	785	1	0	97.2	1450
7015a0041f1eca930862c20310d2117e	d__Bacteria; p__Bacteroidota; c__Bacteroidia; o__Flavobacteriales; f__Blattabacteriaceae; g__Candidatus_Uzinura; s__Bacteroidetes_bacterium	JQ322758.1	Bacterium symbiont of Coelostomidia wairoensis clone CW203	785	785	1	0	97.2	1483
7015a0041f1eca930862c20310d2117e	d__Bacteria; p__Bacteroidota; c__Bacteroidia; o__Flavobacteriales; f__Blattabacteriaceae; g__Candidatus_Uzinura; s__Bacteroidetes_bacterium	MF585295.1	Uncultured bacterium clone B1561	784	784	0.91	0	100	424
7015a0041f1eca930862c20310d2117e	d__Bacteria; p__Bacteroidota; c__Bacteroidia; o__Flavobacteriales; f__Blattabacteriaceae; g__Candidatus_Uzinura; s__Bacteroidetes_bacterium	HQ893835.1	Flavobacteriales bacterium symbiont of Lecanodiaspis prosopidis	784	784	0.92	0	99.53	597
7015a0041f1eca930862c20310d2117e	d__Bacteria; p__Bacteroidota; c__Bacteroidia; o__Flavobacteriales; f__Blattabacteriaceae; g__Candidatus_Uzinura; s__Bacteroidetes_bacterium	HQ893828.1	Flavobacteriales bacterium symbiont of Crypticerya sp.	784	784	0.92	0	99.53	585
7015a0041f1eca930862c20310d2117e	d__Bacteria; p__Bacteroidota; c__Bacteroidia; o__Flavobacteriales; f__Blattabacteriaceae; g__Candidatus_Uzinura; s__Bacteroidetes_bacterium	HQ893827.1	Flavobacteriales bacterium symbiont of Icerya purchasi	784	784	0.92	0	99.53	524
7015a0041f1eca930862c20310d2117e	d__Bacteria; p__Bacteroidota; c__Bacteroidia; o__Flavobacteriales; f__Blattabacteriaceae; g__Candidatus_Uzinura; s__Bacteroidetes_bacterium	AB491196.1	Flavobacteriales endosymbiont of Drosicha corpulenta	780	780	1	0	96.98	1469
7015a0041f1eca930862c20310d2117e	d__Bacteria; p__Bacteroidota; c__Bacteroidia; o__Flavobacteriales; f__Blattabacteriaceae; g__Candidatus_Uzinura; s__Bacteroidetes_bacterium	HQ893831.1	Flavobacteriales bacterium symbiont of Parasaissetia nigra	778	778	0.92	0	99.3	514
7015a0041f1eca930862c20310d2117e	d__Bacteria; p__Bacteroidota; c__Bacteroidia; o__Flavobacteriales; f__Blattabacteriaceae; g__Candidatus_Uzinura; s__Bacteroidetes_bacterium	CP006873.1	Candidatus Walczuchella monophlebidarum	774	774	1	0	96.77	309299
7015a0041f1eca930862c20310d2117e	d__Bacteria; p__Bacteroidota; c__Bacteroidia; o__Flavobacteriales; f__Blattabacteriaceae; g__Candidatus_Uzinura; s__Bacteroidetes_bacterium	KC447438.1	Bacteroidetes bacterium endosymbiont of Ultracoelostoma brittini	773	773	1	0	96.77	1246
7015a0041f1eca930862c20310d2117e	d__Bacteria; p__Bacteroidota; c__Bacteroidia; o__Flavobacteriales; f__Blattabacteriaceae; g__Candidatus_Uzinura; s__Bacteroidetes_bacterium	KC447443.1	Bacteroidetes bacterium endosymbiont of Ultracoelostoma dracophylli	752	752	0.99	0	95.92	1417
7015a0041f1eca930862c20310d2117e	d__Bacteria; p__Bacteroidota; c__Bacteroidia; o__Flavobacteriales; f__Blattabacteriaceae; g__Candidatus_Uzinura; s__Bacteroidetes_bacterium	HQ893826.1	Flavobacteriales bacterium symbiont of Llaveia axin axin	726	726	0.92	0	97.21	600
7015a0041f1eca930862c20310d2117e	d__Bacteria; p__Bacteroidota; c__Bacteroidia; o__Flavobacteriales; f__Blattabacteriaceae; g__Candidatus_Uzinura; s__Bacteroidetes_bacterium	DQ133549.1	Uncultured Bacteroidetes bacterium from Cryptococcus ulmi	708	708	1	0	94.18	1412
7015a0041f1eca930862c20310d2117e	d__Bacteria; p__Bacteroidota; c__Bacteroidia; o__Flavobacteriales; f__Blattabacteriaceae; g__Candidatus_Uzinura; s__Bacteroidetes_bacterium	HM449964.1	Uncultured bacterium clone NH113	686	686	1	0	93.32	1418
7015a0041f1eca930862c20310d2117e	d__Bacteria; p__Bacteroidota; c__Bacteroidia; o__Flavobacteriales; f__Blattabacteriaceae; g__Candidatus_Uzinura; s__Bacteroidetes_bacterium	MT232246.1	Bacteroidetes bacterium endosymbiont of Cryptococcus fagisuga	678	678	1	0	93.12	1074
7015a0041f1eca930862c20310d2117e	d__Bacteria; p__Bacteroidota; c__Bacteroidia; o__Flavobacteriales; f__Blattabacteriaceae; g__Candidatus_Uzinura; s__Bacteroidetes_bacterium	MZ890444.1	Uncultured Bacteroidetes bacterium clone EN40	678	678	1	0	93.1	1325
7015a0041f1eca930862c20310d2117e	d__Bacteria; p__Bacteroidota; c__Bacteroidia; o__Flavobacteriales; f__Blattabacteriaceae; g__Candidatus_Uzinura; s__Bacteroidetes_bacterium	CP059214.1	Blattabacterium cuenoti strain CHORISOsp	676	676	1	0	92.93	561052
7015a0041f1eca930862c20310d2117e	d__Bacteria; p__Bacteroidota; c__Bacteroidia; o__Flavobacteriales; f__Blattabacteriaceae; g__Candidatus_Uzinura; s__Bacteroidetes_bacterium	MZ890447.1	Uncultured Bacteroidetes bacterium clone EN43	675	675	1	0	92.92	1337
7015a0041f1eca930862c20310d2117e	d__Bacteria; p__Bacteroidota; c__Bacteroidia; o__Flavobacteriales; f__Blattabacteriaceae; g__Candidatus_Uzinura; s__Bacteroidetes_bacterium	HM449962.1	Uncultured bacterium clone NH110	675	675	1	0	92.92	1422
7015a0041f1eca930862c20310d2117e	d__Bacteria; p__Bacteroidota; c__Bacteroidia; o__Flavobacteriales; f__Blattabacteriaceae; g__Candidatus_Uzinura; s__Bacteroidetes_bacterium	LC537909.1	Blattabacterium sp. (Periplaneta japonica) P.j-200321	671	671	1	0	92.74	1394
7015a0041f1eca930862c20310d2117e	d__Bacteria; p__Bacteroidota; c__Bacteroidia; o__Flavobacteriales; f__Blattabacteriaceae; g__Candidatus_Uzinura; s__Bacteroidetes_bacterium	CP059197.1	Blattabacterium cuenoti strain MELANOZsp	671	671	1	0	92.75	642499
7015a0041f1eca930862c20310d2117e	d__Bacteria; p__Bacteroidota; c__Bacteroidia; o__Flavobacteriales; f__Blattabacteriaceae; g__Candidatus_Uzinura; s__Bacteroidetes_bacterium	X75624.1	B.sp. (endosymb of P.australasiae)	671	671	1	0	92.74	1443
7015a0041f1eca930862c20310d2117e	d__Bacteria; p__Bacteroidota; c__Bacteroidia; o__Flavobacteriales; f__Blattabacteriaceae; g__Candidatus_Uzinura; s__Bacteroidetes_bacterium	LC537908.1	Blattabacterium sp. (Periplaneta fuliginosa) P.f-200321	665	665	1	0	92.52	1400
7015a0041f1eca930862c20310d2117e	d__Bacteria; p__Bacteroidota; c__Bacteroidia; o__Flavobacteriales; f__Blattabacteriaceae; g__Candidatus_Uzinura; s__Bacteroidetes_bacterium	LC537905.1	Blattabacterium sp. (Shelfordella lateralis) B.l-200321	665	665	1	0	92.52	1456
7015a0041f1eca930862c20310d2117e	d__Bacteria; p__Bacteroidota; c__Bacteroidia; o__Flavobacteriales; f__Blattabacteriaceae; g__Candidatus_Uzinura; s__Bacteroidetes_bacterium	JX457305.1	Uncultured bacterium clone CR_235	665	665	1	0	92.52	1500
7015a0041f1eca930862c20310d2117e	d__Bacteria; p__Bacteroidota; c__Bacteroidia; o__Flavobacteriales; f__Blattabacteriaceae; g__Candidatus_Uzinura; s__Bacteroidetes_bacterium	JX457293.1	Uncultured bacterium clone CR_219	665	665	1	0	92.52	1500
7015a0041f1eca930862c20310d2117e	d__Bacteria; p__Bacteroidota; c__Bacteroidia; o__Flavobacteriales; f__Blattabacteriaceae; g__Candidatus_Uzinura; s__Bacteroidetes_bacterium	JX457270.1	Uncultured bacterium clone CR_191	665	665	1	0	92.52	1499
7015a0041f1eca930862c20310d2117e	d__Bacteria; p__Bacteroidota; c__Bacteroidia; o__Flavobacteriales; f__Blattabacteriaceae; g__Candidatus_Uzinura; s__Bacteroidetes_bacterium	JX457246.1	Uncultured bacterium clone CR_159	665	665	1	0	92.52	1500
7015a0041f1eca930862c20310d2117e	d__Bacteria; p__Bacteroidota; c__Bacteroidia; o__Flavobacteriales; f__Blattabacteriaceae; g__Candidatus_Uzinura; s__Bacteroidetes_bacterium	JX457237.1	Uncultured bacterium clone CR_147	665	665	1	0	92.52	1500
7015a0041f1eca930862c20310d2117e	d__Bacteria; p__Bacteroidota; c__Bacteroidia; o__Flavobacteriales; f__Blattabacteriaceae; g__Candidatus_Uzinura; s__Bacteroidetes_bacterium	JX457212.1	Uncultured bacterium clone CR_107	665	665	1	0	92.52	1500
7015a0041f1eca930862c20310d2117e	d__Bacteria; p__Bacteroidota; c__Bacteroidia; o__Flavobacteriales; f__Blattabacteriaceae; g__Candidatus_Uzinura; s__Bacteroidetes_bacterium	JX457194.1	Uncultured bacterium clone CR_76	665	665	1	0	92.52	1499
7015a0041f1eca930862c20310d2117e	d__Bacteria; p__Bacteroidota; c__Bacteroidia; o__Flavobacteriales; f__Blattabacteriaceae; g__Candidatus_Uzinura; s__Bacteroidetes_bacterium	CP059184.1	Blattabacterium cuenoti strain SHELFORDElat	665	665	1	0	92.52	637404
7015a0041f1eca930862c20310d2117e	d__Bacteria; p__Bacteroidota; c__Bacteroidia; o__Flavobacteriales; f__Blattabacteriaceae; g__Candidatus_Uzinura; s__Bacteroidetes_bacterium	CP059224.1	Blattabacterium cuenoti strain PROTAGlug	665	665	1	0	92.52	638825
7015a0041f1eca930862c20310d2117e	d__Bacteria; p__Bacteroidota; c__Bacteroidia; o__Flavobacteriales; f__Blattabacteriaceae; g__Candidatus_Uzinura; s__Bacteroidetes_bacterium	CP059188.1	Blattabacterium cuenoti strain PLATYZsp	665	665	1	0	92.52	645229
7015a0041f1eca930862c20310d2117e	d__Bacteria; p__Bacteroidota; c__Bacteroidia; o__Flavobacteriales; f__Blattabacteriaceae; g__Candidatus_Uzinura; s__Bacteroidetes_bacterium	CP059212.1	Blattabacterium cuenoti strain COSMOsp	665	1331	1	0	92.52	645115
7015a0041f1eca930862c20310d2117e	d__Bacteria; p__Bacteroidota; c__Bacteroidia; o__Flavobacteriales; f__Blattabacteriaceae; g__Candidatus_Uzinura; s__Bacteroidetes_bacterium	CP001429.2	Blattabacterium sp. (Periplaneta americana) str. BPLAN	665	665	1	0	92.52	636994
7015a0041f1eca930862c20310d2117e	d__Bacteria; p__Bacteroidota; c__Bacteroidia; o__Flavobacteriales; f__Blattabacteriaceae; g__Candidatus_Uzinura; s__Bacteroidetes_bacterium	EF423763.1	Blattabacterium sp. (Periplaneta americana)	665	665	1	0	92.52	776
7015a0041f1eca930862c20310d2117e	d__Bacteria; p__Bacteroidota; c__Bacteroidia; o__Flavobacteriales; f__Blattabacteriaceae; g__Candidatus_Uzinura; s__Bacteroidetes_bacterium	AM182513.1	Blattabacterium sp. (Periplaneta americana)	665	665	1	0	92.52	1403
7015a0041f1eca930862c20310d2117e	d__Bacteria; p__Bacteroidota; c__Bacteroidia; o__Flavobacteriales; f__Blattabacteriaceae; g__Candidatus_Uzinura; s__Bacteroidetes_bacterium	AM182512.1	Blattabacterium sp. (Periplaneta americana)	665	665	1	0	92.52	1407
7015a0041f1eca930862c20310d2117e	d__Bacteria; p__Bacteroidota; c__Bacteroidia; o__Flavobacteriales; f__Blattabacteriaceae; g__Candidatus_Uzinura; s__Bacteroidetes_bacterium	AB231593.1	Blattabacterium sp. (Salganea taiwanensis ryukyuanus)	665	665	1	0	92.49	1272
7015a0041f1eca930862c20310d2117e	d__Bacteria; p__Bacteroidota; c__Bacteroidia; o__Flavobacteriales; f__Blattabacteriaceae; g__Candidatus_Uzinura; s__Bacteroidetes_bacterium	AB231591.1	Blattabacterium sp. (Salganea taiwanensis ryukyuanus)	665	665	1	0	92.49	1272
7015a0041f1eca930862c20310d2117e	d__Bacteria; p__Bacteroidota; c__Bacteroidia; o__Flavobacteriales; f__Blattabacteriaceae; g__Candidatus_Uzinura; s__Bacteroidetes_bacterium	MZ890446.1	Uncultured Bacteroidetes bacterium clone EN24	664	664	1	0	92.47	1338
7015a0041f1eca930862c20310d2117e	d__Bacteria; p__Bacteroidota; c__Bacteroidia; o__Flavobacteriales; f__Blattabacteriaceae; g__Candidatus_Uzinura; s__Bacteroidetes_bacterium	MZ890445.1	Uncultured Bacteroidetes bacterium clone EN52	664	664	1	0	92.46	1326
7015a0041f1eca930862c20310d2117e	d__Bacteria; p__Bacteroidota; c__Bacteroidia; o__Flavobacteriales; f__Blattabacteriaceae; g__Candidatus_Uzinura; s__Bacteroidetes_bacterium	HM449963.1	Uncultured bacterium clone NH56	664	664	1	0	92.49	1397
7015a0041f1eca930862c20310d2117e	d__Bacteria; p__Bacteroidota; c__Bacteroidia; o__Flavobacteriales; f__Blattabacteriaceae; g__Candidatus_Uzinura; s__Bacteroidetes_bacterium	LC537907.1	Blattabacterium sp. (Blattella nipponica) B.n-200321	660	660	1	0	92.29	1386
7015a0041f1eca930862c20310d2117e	d__Bacteria; p__Bacteroidota; c__Bacteroidia; o__Flavobacteriales; f__Blattabacteriaceae; g__Candidatus_Uzinura; s__Bacteroidetes_bacterium	LC537906.1	Blattabacterium sp. (Blattella germanica) B.g-200321	660	660	1	0	92.29	1447
7015a0041f1eca930862c20310d2117e	d__Bacteria; p__Bacteroidota; c__Bacteroidia; o__Flavobacteriales; f__Blattabacteriaceae; g__Candidatus_Uzinura; s__Bacteroidetes_bacterium	MZ890443.1	Uncultured Bacteroidetes bacterium clone EN27	660	660	1	0	92.29	1341
7015a0041f1eca930862c20310d2117e	d__Bacteria; p__Bacteroidota; c__Bacteroidia; o__Flavobacteriales; f__Blattabacteriaceae; g__Candidatus_Uzinura; s__Bacteroidetes_bacterium	CP003605.1	Blattabacterium sp. (Blatta orientalis) str. Tarazona	660	660	1	0	92.31	634449
7015a0041f1eca930862c20310d2117e	d__Bacteria; p__Bacteroidota; c__Bacteroidia; o__Flavobacteriales; f__Blattabacteriaceae; g__Candidatus_Uzinura; s__Bacteroidetes_bacterium	JX457308.1	Uncultured bacterium clone CR_241	660	660	1	0	92.31	1500
7015a0041f1eca930862c20310d2117e	d__Bacteria; p__Bacteroidota; c__Bacteroidia; o__Flavobacteriales; f__Blattabacteriaceae; g__Candidatus_Uzinura; s__Bacteroidetes_bacterium	JX457278.1	Uncultured bacterium clone CR_200	660	660	1	0	92.31	1499
7015a0041f1eca930862c20310d2117e	d__Bacteria; p__Bacteroidota; c__Bacteroidia; o__Flavobacteriales; f__Blattabacteriaceae; g__Candidatus_Uzinura; s__Bacteroidetes_bacterium	JX457265.1	Uncultured bacterium clone CR_182	660	660	1	0	92.31	1500
7015a0041f1eca930862c20310d2117e	d__Bacteria; p__Bacteroidota; c__Bacteroidia; o__Flavobacteriales; f__Blattabacteriaceae; g__Candidatus_Uzinura; s__Bacteroidetes_bacterium	JX457199.1	Uncultured bacterium clone CR_83	660	660	1	0	92.31	1498
7015a0041f1eca930862c20310d2117e	d__Bacteria; p__Bacteroidota; c__Bacteroidia; o__Flavobacteriales; f__Blattabacteriaceae; g__Candidatus_Uzinura; s__Bacteroidetes_bacterium	JX457164.1	Uncultured bacterium clone CR_17	660	660	1	0	92.31	1500
7015a0041f1eca930862c20310d2117e	d__Bacteria; p__Bacteroidota; c__Bacteroidia; o__Flavobacteriales; f__Blattabacteriaceae; g__Candidatus_Uzinura; s__Bacteroidetes_bacterium	CP060246.1	Blattabacterium cuenoti strain DUCHAsp	660	660	1	0	92.31	640003
7015a0041f1eca930862c20310d2117e	d__Bacteria; p__Bacteroidota; c__Bacteroidia; o__Flavobacteriales; f__Blattabacteriaceae; g__Candidatus_Uzinura; s__Bacteroidetes_bacterium	CP059215.1	Blattabacterium cuenoti strain BEYBkur	660	1173	1	0	92.29	624952
7015a0041f1eca930862c20310d2117e	d__Bacteria; p__Bacteroidota; c__Bacteroidia; o__Flavobacteriales; f__Blattabacteriaceae; g__Candidatus_Uzinura; s__Bacteroidetes_bacterium	CP059219.1	Blattabacterium cuenoti strain ANALLAmet	660	660	1	0	92.29	626430
7015a0041f1eca930862c20310d2117e	d__Bacteria; p__Bacteroidota; c__Bacteroidia; o__Flavobacteriales; f__Blattabacteriaceae; g__Candidatus_Uzinura; s__Bacteroidetes_bacterium	JF193097.1	Uncultured bacterium clone ncd2228g12c1	660	660	1	0	92.29	1363
7015a0041f1eca930862c20310d2117e	d__Bacteria; p__Bacteroidota; c__Bacteroidia; o__Flavobacteriales; f__Blattabacteriaceae; g__Candidatus_Uzinura; s__Bacteroidetes_bacterium	JF192940.1	Uncultured bacterium clone ncd2226g05c1	660	660	1	0	92.29	1363
7015a0041f1eca930862c20310d2117e	d__Bacteria; p__Bacteroidota; c__Bacteroidia; o__Flavobacteriales; f__Blattabacteriaceae; g__Candidatus_Uzinura; s__Bacteroidetes_bacterium	HM256360.1	Uncultured bacterium clone ncd88g11c1	660	660	1	0	92.29	1363
7015a0041f1eca930862c20310d2117e	d__Bacteria; p__Bacteroidota; c__Bacteroidia; o__Flavobacteriales; f__Blattabacteriaceae; g__Candidatus_Uzinura; s__Bacteroidetes_bacterium	HM256231.1	Uncultured bacterium clone ncd87b09c1	660	660	1	0	92.29	1363
7015a0041f1eca930862c20310d2117e	d__Bacteria; p__Bacteroidota; c__Bacteroidia; o__Flavobacteriales; f__Blattabacteriaceae; g__Candidatus_Uzinura; s__Bacteroidetes_bacterium	CP001487.1	Blattabacterium sp. (Blattella germanica) str. Bge	660	660	1	0	92.29	636850
7015a0041f1eca930862c20310d2117e	d__Bacteria; p__Bacteroidota; c__Bacteroidia; o__Flavobacteriales; f__Blattabacteriaceae; g__Candidatus_Uzinura; s__Bacteroidetes_bacterium	GQ101106.1	Uncultured bacterium clone nbw490f07c1	660	660	1	0	92.31	1367
7015a0041f1eca930862c20310d2117e	d__Bacteria; p__Bacteroidota; c__Bacteroidia; o__Flavobacteriales; f__Blattabacteriaceae; g__Candidatus_Uzinura; s__Bacteroidetes_bacterium	EF423765.1	Blattabacterium sp. (Blattella sp.)	660	660	1	0	92.29	747
7015a0041f1eca930862c20310d2117e	d__Bacteria; p__Bacteroidota; c__Bacteroidia; o__Flavobacteriales; f__Blattabacteriaceae; g__Candidatus_Uzinura; s__Bacteroidetes_bacterium	AM182898.1	Blattabacterium sp. (Blatta orientalis)	660	660	1	0	92.31	1413
7015a0041f1eca930862c20310d2117e	d__Bacteria; p__Bacteroidota; c__Bacteroidia; o__Flavobacteriales; f__Blattabacteriaceae; g__Candidatus_Uzinura; s__Bacteroidetes_bacterium	AM182897.1	Blattabacterium sp. (Blatta orientalis)	660	660	1	0	92.31	1426
7015a0041f1eca930862c20310d2117e	d__Bacteria; p__Bacteroidota; c__Bacteroidia; o__Flavobacteriales; f__Blattabacteriaceae; g__Candidatus_Uzinura; s__Bacteroidetes_bacterium	AJ971712.1	Blattabacterium sp. Alboraia partial	660	660	1	0	92.29	1453
7015a0041f1eca930862c20310d2117e	d__Bacteria; p__Bacteroidota; c__Bacteroidia; o__Flavobacteriales; f__Blattabacteriaceae; g__Candidatus_Uzinura; s__Bacteroidetes_bacterium	AB231590.1	Blattabacterium sp. (Salganea esakii)	660	660	1	0	92.29	1273
a8b3269e7b1e6d65adeb3f20527398c4	d__Bacteria; p__Bacteroidota; c__Bacteroidia; o__Flavobacteriales; f__Blattabacteriaceae; g__Candidatus_Uzinura; s__Bacteroidetes_bacterium	X75625.1	B.sp. (endosymb of P.americana)	660	660	1	0	92.31	1443
a8b3269e7b1e6d65adeb3f20527398c4	d__Bacteria; p__Bacteroidota; c__Bacteroidia; o__Flavobacteriales; f__Blattabacteriaceae; g__Candidatus_Uzinura; s__Bacteroidetes_bacterium	MF939352.1	Bacteroidetes bacterium endosymbiont of Icerya purchasi	821	821	0.98	0	98.91	1513
a8b3269e7b1e6d65adeb3f20527398c4	d__Bacteria; p__Bacteroidota; c__Bacteroidia; o__Flavobacteriales; f__Blattabacteriaceae; g__Candidatus_Uzinura; s__Bacteroidetes_bacterium	DQ133551.1	Uncultured Bacteroidetes bacterium from Icerya brasiliensis	819	819	0.98	0	99.12	1288
a8b3269e7b1e6d65adeb3f20527398c4	d__Bacteria; p__Bacteroidota; c__Bacteroidia; o__Flavobacteriales; f__Blattabacteriaceae; g__Candidatus_Uzinura; s__Bacteroidetes_bacterium	DQ133550.1	Uncultured Bacteroidetes bacterium from Icerya purchasi	817	817	0.98	0	98.69	981
a8b3269e7b1e6d65adeb3f20527398c4	d__Bacteria; p__Bacteroidota; c__Bacteroidia; o__Flavobacteriales; f__Blattabacteriaceae; g__Candidatus_Uzinura; s__Bacteroidetes_bacterium	DQ868792.1	Flavobacteriales endosymbiont of Icerya basiliensis	813	813	0.98	0	98.9	1210
a8b3269e7b1e6d65adeb3f20527398c4	d__Bacteria; p__Bacteroidota; c__Bacteroidia; o__Flavobacteriales; f__Blattabacteriaceae; g__Candidatus_Uzinura; s__Bacteroidetes_bacterium	KC447435.1	Bacteroidetes bacterium endosymbiont of Coelostomidia zealandica	791	791	1	0	97.41	1449
a8b3269e7b1e6d65adeb3f20527398c4	d__Bacteria; p__Bacteroidota; c__Bacteroidia; o__Flavobacteriales; f__Blattabacteriaceae; g__Candidatus_Uzinura; s__Bacteroidetes_bacterium	KC447434.1	Bacteroidetes bacterium endosymbiont of Coelostomidia zealandica	791	791	1	0	97.41	1449
a8b3269e7b1e6d65adeb3f20527398c4	d__Bacteria; p__Bacteroidota; c__Bacteroidia; o__Flavobacteriales; f__Blattabacteriaceae; g__Candidatus_Uzinura; s__Bacteroidetes_bacterium	KC447433.1	Bacteroidetes bacterium endosymbiont of Coelostomidia zealandica	791	791	1	0	97.41	1447
a8b3269e7b1e6d65adeb3f20527398c4	d__Bacteria; p__Bacteroidota; c__Bacteroidia; o__Flavobacteriales; f__Blattabacteriaceae; g__Candidatus_Uzinura; s__Bacteroidetes_bacterium	KC447432.1	Bacteroidetes bacterium endosymbiont of Coelostomidia zealandica	791	791	1	0	97.41	1445
a8b3269e7b1e6d65adeb3f20527398c4	d__Bacteria; p__Bacteroidota; c__Bacteroidia; o__Flavobacteriales; f__Blattabacteriaceae; g__Candidatus_Uzinura; s__Bacteroidetes_bacterium	KC447430.1	Bacteroidetes bacterium endosymbiont of Coelostomidia zealandica	791	791	1	0	97.41	1443
a8b3269e7b1e6d65adeb3f20527398c4	d__Bacteria; p__Bacteroidota; c__Bacteroidia; o__Flavobacteriales; f__Blattabacteriaceae; g__Candidatus_Uzinura; s__Bacteroidetes_bacterium	KC447429.1	Bacteroidetes bacterium endosymbiont of Coelostomidia zealandica	791	791	1	0	97.41	1450
a8b3269e7b1e6d65adeb3f20527398c4	d__Bacteria; p__Bacteroidota; c__Bacteroidia; o__Flavobacteriales; f__Blattabacteriaceae; g__Candidatus_Uzinura; s__Bacteroidetes_bacterium	KC447427.1	Bacteroidetes bacterium endosymbiont of Coelostomidia zealandica	791	791	1	0	97.41	1450
a8b3269e7b1e6d65adeb3f20527398c4	d__Bacteria; p__Bacteroidota; c__Bacteroidia; o__Flavobacteriales; f__Blattabacteriaceae; g__Candidatus_Uzinura; s__Bacteroidetes_bacterium	KC447422.1	Bacteroidetes bacterium endosymbiont of Coelostomidia montana	791	791	1	0	97.41	1479
a8b3269e7b1e6d65adeb3f20527398c4	d__Bacteria; p__Bacteroidota; c__Bacteroidia; o__Flavobacteriales; f__Blattabacteriaceae; g__Candidatus_Uzinura; s__Bacteroidetes_bacterium	KC447419.1	Bacteroidetes bacterium endosymbiont of Coelostomidia montana	791	791	1	0	97.41	1479
a8b3269e7b1e6d65adeb3f20527398c4	d__Bacteria; p__Bacteroidota; c__Bacteroidia; o__Flavobacteriales; f__Blattabacteriaceae; g__Candidatus_Uzinura; s__Bacteroidetes_bacterium	JQ322767.1	Bacterium symbiont of Coelostomidia wairoensis clone CW407	791	791	1	0	97.41	1446
a8b3269e7b1e6d65adeb3f20527398c4	d__Bacteria; p__Bacteroidota; c__Bacteroidia; o__Flavobacteriales; f__Blattabacteriaceae; g__Candidatus_Uzinura; s__Bacteroidetes_bacterium	JQ322761.1	Bacterium symbiont of Coelostomidia wairoensis clone CW312	791	791	1	0	97.41	1451
a8b3269e7b1e6d65adeb3f20527398c4	d__Bacteria; p__Bacteroidota; c__Bacteroidia; o__Flavobacteriales; f__Blattabacteriaceae; g__Candidatus_Uzinura; s__Bacteroidetes_bacterium	FJ798088.1	Uncultured Bacteroidetes bacterium clone 113	791	791	1	0	97.41	1508
a8b3269e7b1e6d65adeb3f20527398c4	d__Bacteria; p__Bacteroidota; c__Bacteroidia; o__Flavobacteriales; f__Blattabacteriaceae; g__Candidatus_Uzinura; s__Bacteroidetes_bacterium	KC447442.1	Bacteroidetes bacterium endosymbiont of Ultracoelostoma brittini	785	785	1	0	97.2	1443
a8b3269e7b1e6d65adeb3f20527398c4	d__Bacteria; p__Bacteroidota; c__Bacteroidia; o__Flavobacteriales; f__Blattabacteriaceae; g__Candidatus_Uzinura; s__Bacteroidetes_bacterium	KC447440.1	Bacteroidetes bacterium endosymbiont of Ultracoelostoma brittini	785	785	1	0	97.2	1312
a8b3269e7b1e6d65adeb3f20527398c4	d__Bacteria; p__Bacteroidota; c__Bacteroidia; o__Flavobacteriales; f__Blattabacteriaceae; g__Candidatus_Uzinura; s__Bacteroidetes_bacterium	KC447439.1	Bacteroidetes bacterium endosymbiont of Ultracoelostoma brittini	785	785	1	0	97.2	1374
a8b3269e7b1e6d65adeb3f20527398c4	d__Bacteria; p__Bacteroidota; c__Bacteroidia; o__Flavobacteriales; f__Blattabacteriaceae; g__Candidatus_Uzinura; s__Bacteroidetes_bacterium	KC447437.1	Bacteroidetes bacterium endosymbiont of Ultracoelostoma brittini	785	785	1	0	97.2	1402
a8b3269e7b1e6d65adeb3f20527398c4	d__Bacteria; p__Bacteroidota; c__Bacteroidia; o__Flavobacteriales; f__Blattabacteriaceae; g__Candidatus_Uzinura; s__Bacteroidetes_bacterium	KC447431.1	Bacteroidetes bacterium endosymbiont of Coelostomidia zealandica	785	785	1	0	97.2	1429
a8b3269e7b1e6d65adeb3f20527398c4	d__Bacteria; p__Bacteroidota; c__Bacteroidia; o__Flavobacteriales; f__Blattabacteriaceae; g__Candidatus_Uzinura; s__Bacteroidetes_bacterium	KC447424.1	Bacteroidetes bacterium endosymbiont of Coelostomidia montana	785	785	1	0	97.2	1477
a8b3269e7b1e6d65adeb3f20527398c4	d__Bacteria; p__Bacteroidota; c__Bacteroidia; o__Flavobacteriales; f__Blattabacteriaceae; g__Candidatus_Uzinura; s__Bacteroidetes_bacterium	KC447420.1	Bacteroidetes bacterium endosymbiont of Coelostomidia montana	785	785	1	0	97.2	1477
a8b3269e7b1e6d65adeb3f20527398c4	d__Bacteria; p__Bacteroidota; c__Bacteroidia; o__Flavobacteriales; f__Blattabacteriaceae; g__Candidatus_Uzinura; s__Bacteroidetes_bacterium	KC447418.1	Bacteroidetes bacterium endosymbiont of Coelostomidia montana	785	785	1	0	97.2	1482
a8b3269e7b1e6d65adeb3f20527398c4	d__Bacteria; p__Bacteroidota; c__Bacteroidia; o__Flavobacteriales; f__Blattabacteriaceae; g__Candidatus_Uzinura; s__Bacteroidetes_bacterium	KC447417.1	Bacteroidetes bacterium endosymbiont of Coelostomidia jenniferae	785	785	1	0	97.2	1479
a8b3269e7b1e6d65adeb3f20527398c4	d__Bacteria; p__Bacteroidota; c__Bacteroidia; o__Flavobacteriales; f__Blattabacteriaceae; g__Candidatus_Uzinura; s__Bacteroidetes_bacterium	KC447415.1	Bacteroidetes bacterium endosymbiont of Coelostomidia deboerae	785	785	1	0	97.2	1457
a8b3269e7b1e6d65adeb3f20527398c4	d__Bacteria; p__Bacteroidota; c__Bacteroidia; o__Flavobacteriales; f__Blattabacteriaceae; g__Candidatus_Uzinura; s__Bacteroidetes_bacterium	JQ322763.1	Bacterium symbiont of Coelostomidia wairoensis clone CW318	785	785	1	0	97.2	1450
a8b3269e7b1e6d65adeb3f20527398c4	d__Bacteria; p__Bacteroidota; c__Bacteroidia; o__Flavobacteriales; f__Blattabacteriaceae; g__Candidatus_Uzinura; s__Bacteroidetes_bacterium	MF585295.1	Uncultured bacterium clone B1561	784	784	0.91	0	100	424
a8b3269e7b1e6d65adeb3f20527398c4	d__Bacteria; p__Bacteroidota; c__Bacteroidia; o__Flavobacteriales; f__Blattabacteriaceae; g__Candidatus_Uzinura; s__Bacteroidetes_bacterium	KC447441.1	Bacteroidetes bacterium endosymbiont of Ultracoelostoma brittini	780	780	1	0	96.98	1436
a8b3269e7b1e6d65adeb3f20527398c4	d__Bacteria; p__Bacteroidota; c__Bacteroidia; o__Flavobacteriales; f__Blattabacteriaceae; g__Candidatus_Uzinura; s__Bacteroidetes_bacterium	KC447436.1	Bacteroidetes bacterium endosymbiont of Coelostomidia zealandica	780	780	1	0	96.98	1242
a8b3269e7b1e6d65adeb3f20527398c4	d__Bacteria; p__Bacteroidota; c__Bacteroidia; o__Flavobacteriales; f__Blattabacteriaceae; g__Candidatus_Uzinura; s__Bacteroidetes_bacterium	KC447428.1	Bacteroidetes bacterium endosymbiont of Coelostomidia zealandica	780	780	0.98	0	97.58	1450
a8b3269e7b1e6d65adeb3f20527398c4	d__Bacteria; p__Bacteroidota; c__Bacteroidia; o__Flavobacteriales; f__Blattabacteriaceae; g__Candidatus_Uzinura; s__Bacteroidetes_bacterium	KC447423.1	Bacteroidetes bacterium endosymbiont of Coelostomidia montana	780	780	1	0	96.98	1482
a8b3269e7b1e6d65adeb3f20527398c4	d__Bacteria; p__Bacteroidota; c__Bacteroidia; o__Flavobacteriales; f__Blattabacteriaceae; g__Candidatus_Uzinura; s__Bacteroidetes_bacterium	KC447421.1	Bacteroidetes bacterium endosymbiont of Coelostomidia montana	780	780	1	0	96.98	1479
a8b3269e7b1e6d65adeb3f20527398c4	d__Bacteria; p__Bacteroidota; c__Bacteroidia; o__Flavobacteriales; f__Blattabacteriaceae; g__Candidatus_Uzinura; s__Bacteroidetes_bacterium	JQ322766.1	Bacterium symbiont of Coelostomidia wairoensis clone CW402	780	780	1	0	96.98	1450
a8b3269e7b1e6d65adeb3f20527398c4	d__Bacteria; p__Bacteroidota; c__Bacteroidia; o__Flavobacteriales; f__Blattabacteriaceae; g__Candidatus_Uzinura; s__Bacteroidetes_bacterium	JQ322758.1	Bacterium symbiont of Coelostomidia wairoensis clone CW203	780	780	1	0	96.98	1483
a8b3269e7b1e6d65adeb3f20527398c4	d__Bacteria; p__Bacteroidota; c__Bacteroidia; o__Flavobacteriales; f__Blattabacteriaceae; g__Candidatus_Uzinura; s__Bacteroidetes_bacterium	HQ893835.1	Flavobacteriales bacterium symbiont of Lecanodiaspis prosopidis	778	778	0.92	0	99.3	597
a8b3269e7b1e6d65adeb3f20527398c4	d__Bacteria; p__Bacteroidota; c__Bacteroidia; o__Flavobacteriales; f__Blattabacteriaceae; g__Candidatus_Uzinura; s__Bacteroidetes_bacterium	HQ893828.1	Flavobacteriales bacterium symbiont of Crypticerya sp.	778	778	0.92	0	99.3	585
a8b3269e7b1e6d65adeb3f20527398c4	d__Bacteria; p__Bacteroidota; c__Bacteroidia; o__Flavobacteriales; f__Blattabacteriaceae; g__Candidatus_Uzinura; s__Bacteroidetes_bacterium	HQ893827.1	Flavobacteriales bacterium symbiont of Icerya purchasi	778	778	0.92	0	99.3	524
a8b3269e7b1e6d65adeb3f20527398c4	d__Bacteria; p__Bacteroidota; c__Bacteroidia; o__Flavobacteriales; f__Blattabacteriaceae; g__Candidatus_Uzinura; s__Bacteroidetes_bacterium	AB491196.1	Flavobacteriales endosymbiont of Drosicha corpulenta	774	774	1	0	96.77	1469
a8b3269e7b1e6d65adeb3f20527398c4	d__Bacteria; p__Bacteroidota; c__Bacteroidia; o__Flavobacteriales; f__Blattabacteriaceae; g__Candidatus_Uzinura; s__Bacteroidetes_bacterium	HQ893831.1	Flavobacteriales bacterium symbiont of Parasaissetia nigra	773	773	0.92	0	99.07	514
a8b3269e7b1e6d65adeb3f20527398c4	d__Bacteria; p__Bacteroidota; c__Bacteroidia; o__Flavobacteriales; f__Blattabacteriaceae; g__Candidatus_Uzinura; s__Bacteroidetes_bacterium	CP006873.1	Candidatus Walczuchella monophlebidarum	769	769	1	0	96.55	309299
a8b3269e7b1e6d65adeb3f20527398c4	d__Bacteria; p__Bacteroidota; c__Bacteroidia; o__Flavobacteriales; f__Blattabacteriaceae; g__Candidatus_Uzinura; s__Bacteroidetes_bacterium	KC447438.1	Bacteroidetes bacterium endosymbiont of Ultracoelostoma brittini	767	767	1	0	96.55	1246
a8b3269e7b1e6d65adeb3f20527398c4	d__Bacteria; p__Bacteroidota; c__Bacteroidia; o__Flavobacteriales; f__Blattabacteriaceae; g__Candidatus_Uzinura; s__Bacteroidetes_bacterium	KC447443.1	Bacteroidetes bacterium endosymbiont of Ultracoelostoma dracophylli	747	747	0.97	0	96.28	1417
a8b3269e7b1e6d65adeb3f20527398c4	d__Bacteria; p__Bacteroidota; c__Bacteroidia; o__Flavobacteriales; f__Blattabacteriaceae; g__Candidatus_Uzinura; s__Bacteroidetes_bacterium	HQ893826.1	Flavobacteriales bacterium symbiont of Llaveia axin axin	721	721	0.92	0	96.98	600
a8b3269e7b1e6d65adeb3f20527398c4	d__Bacteria; p__Bacteroidota; c__Bacteroidia; o__Flavobacteriales; f__Blattabacteriaceae; g__Candidatus_Uzinura; s__Bacteroidetes_bacterium	DQ133549.1	Uncultured Bacteroidetes bacterium from Cryptococcus ulmi	702	702	1	0	93.97	1412
a8b3269e7b1e6d65adeb3f20527398c4	d__Bacteria; p__Bacteroidota; c__Bacteroidia; o__Flavobacteriales; f__Blattabacteriaceae; g__Candidatus_Uzinura; s__Bacteroidetes_bacterium	HM449964.1	Uncultured bacterium clone NH113	680	680	1	0	93.1	1418
a8b3269e7b1e6d65adeb3f20527398c4	d__Bacteria; p__Bacteroidota; c__Bacteroidia; o__Flavobacteriales; f__Blattabacteriaceae; g__Candidatus_Uzinura; s__Bacteroidetes_bacterium	MT232246.1	Bacteroidetes bacterium endosymbiont of Cryptococcus fagisuga	673	673	1	0	92.9	1074
a8b3269e7b1e6d65adeb3f20527398c4	d__Bacteria; p__Bacteroidota; c__Bacteroidia; o__Flavobacteriales; f__Blattabacteriaceae; g__Candidatus_Uzinura; s__Bacteroidetes_bacterium	MZ890444.1	Uncultured Bacteroidetes bacterium clone EN40	673	673	1	0	92.89	1325
a8b3269e7b1e6d65adeb3f20527398c4	d__Bacteria; p__Bacteroidota; c__Bacteroidia; o__Flavobacteriales; f__Blattabacteriaceae; g__Candidatus_Uzinura; s__Bacteroidetes_bacterium	CP059214.1	Blattabacterium cuenoti strain CHORISOsp	671	671	1	0	92.72	561052
a8b3269e7b1e6d65adeb3f20527398c4	d__Bacteria; p__Bacteroidota; c__Bacteroidia; o__Flavobacteriales; f__Blattabacteriaceae; g__Candidatus_Uzinura; s__Bacteroidetes_bacterium	MZ890447.1	Uncultured Bacteroidetes bacterium clone EN43	669	669	1	0	92.7	1337
a8b3269e7b1e6d65adeb3f20527398c4	d__Bacteria; p__Bacteroidota; c__Bacteroidia; o__Flavobacteriales; f__Blattabacteriaceae; g__Candidatus_Uzinura; s__Bacteroidetes_bacterium	HM449962.1	Uncultured bacterium clone NH110	669	669	1	0	92.7	1422
a8b3269e7b1e6d65adeb3f20527398c4	d__Bacteria; p__Bacteroidota; c__Bacteroidia; o__Flavobacteriales; f__Blattabacteriaceae; g__Candidatus_Uzinura; s__Bacteroidetes_bacterium	LC537909.1	Blattabacterium sp. (Periplaneta japonica) P.j-200321	665	665	1	0	92.52	1394
a8b3269e7b1e6d65adeb3f20527398c4	d__Bacteria; p__Bacteroidota; c__Bacteroidia; o__Flavobacteriales; f__Blattabacteriaceae; g__Candidatus_Uzinura; s__Bacteroidetes_bacterium	CP059197.1	Blattabacterium cuenoti strain MELANOZsp	665	665	1	0	92.54	642499
a8b3269e7b1e6d65adeb3f20527398c4	d__Bacteria; p__Bacteroidota; c__Bacteroidia; o__Flavobacteriales; f__Blattabacteriaceae; g__Candidatus_Uzinura; s__Bacteroidetes_bacterium	X75624.1	B.sp. (endosymb of P.australasiae)	665	665	1	0	92.52	1443
a8b3269e7b1e6d65adeb3f20527398c4	d__Bacteria; p__Bacteroidota; c__Bacteroidia; o__Flavobacteriales; f__Blattabacteriaceae; g__Candidatus_Uzinura; s__Bacteroidetes_bacterium	LC537908.1	Blattabacterium sp. (Periplaneta fuliginosa) P.f-200321	660	660	1	0	92.31	1400
a8b3269e7b1e6d65adeb3f20527398c4	d__Bacteria; p__Bacteroidota; c__Bacteroidia; o__Flavobacteriales; f__Blattabacteriaceae; g__Candidatus_Uzinura; s__Bacteroidetes_bacterium	LC537905.1	Blattabacterium sp. (Shelfordella lateralis) B.l-200321	660	660	1	0	92.31	1456
a8b3269e7b1e6d65adeb3f20527398c4	d__Bacteria; p__Bacteroidota; c__Bacteroidia; o__Flavobacteriales; f__Blattabacteriaceae; g__Candidatus_Uzinura; s__Bacteroidetes_bacterium	JX457305.1	Uncultured bacterium clone CR_235	660	660	1	0	92.31	1500
a8b3269e7b1e6d65adeb3f20527398c4	d__Bacteria; p__Bacteroidota; c__Bacteroidia; o__Flavobacteriales; f__Blattabacteriaceae; g__Candidatus_Uzinura; s__Bacteroidetes_bacterium	JX457293.1	Uncultured bacterium clone CR_219	660	660	1	0	92.31	1500
a8b3269e7b1e6d65adeb3f20527398c4	d__Bacteria; p__Bacteroidota; c__Bacteroidia; o__Flavobacteriales; f__Blattabacteriaceae; g__Candidatus_Uzinura; s__Bacteroidetes_bacterium	JX457270.1	Uncultured bacterium clone CR_191	660	660	1	0	92.31	1499
a8b3269e7b1e6d65adeb3f20527398c4	d__Bacteria; p__Bacteroidota; c__Bacteroidia; o__Flavobacteriales; f__Blattabacteriaceae; g__Candidatus_Uzinura; s__Bacteroidetes_bacterium	JX457246.1	Uncultured bacterium clone CR_159	660	660	1	0	92.31	1500
a8b3269e7b1e6d65adeb3f20527398c4	d__Bacteria; p__Bacteroidota; c__Bacteroidia; o__Flavobacteriales; f__Blattabacteriaceae; g__Candidatus_Uzinura; s__Bacteroidetes_bacterium	JX457237.1	Uncultured bacterium clone CR_147	660	660	1	0	92.31	1500
a8b3269e7b1e6d65adeb3f20527398c4	d__Bacteria; p__Bacteroidota; c__Bacteroidia; o__Flavobacteriales; f__Blattabacteriaceae; g__Candidatus_Uzinura; s__Bacteroidetes_bacterium	JX457212.1	Uncultured bacterium clone CR_107	660	660	1	0	92.31	1500
a8b3269e7b1e6d65adeb3f20527398c4	d__Bacteria; p__Bacteroidota; c__Bacteroidia; o__Flavobacteriales; f__Blattabacteriaceae; g__Candidatus_Uzinura; s__Bacteroidetes_bacterium	JX457194.1	Uncultured bacterium clone CR_76	660	660	1	0	92.31	1499
a8b3269e7b1e6d65adeb3f20527398c4	d__Bacteria; p__Bacteroidota; c__Bacteroidia; o__Flavobacteriales; f__Blattabacteriaceae; g__Candidatus_Uzinura; s__Bacteroidetes_bacterium	CP059184.1	Blattabacterium cuenoti strain SHELFORDElat	660	660	1	0	92.31	637404
a8b3269e7b1e6d65adeb3f20527398c4	d__Bacteria; p__Bacteroidota; c__Bacteroidia; o__Flavobacteriales; f__Blattabacteriaceae; g__Candidatus_Uzinura; s__Bacteroidetes_bacterium	CP059224.1	Blattabacterium cuenoti strain PROTAGlug	660	660	1	0	92.31	638825
a8b3269e7b1e6d65adeb3f20527398c4	d__Bacteria; p__Bacteroidota; c__Bacteroidia; o__Flavobacteriales; f__Blattabacteriaceae; g__Candidatus_Uzinura; s__Bacteroidetes_bacterium	CP059188.1	Blattabacterium cuenoti strain PLATYZsp	660	660	1	0	92.31	645229
a8b3269e7b1e6d65adeb3f20527398c4	d__Bacteria; p__Bacteroidota; c__Bacteroidia; o__Flavobacteriales; f__Blattabacteriaceae; g__Candidatus_Uzinura; s__Bacteroidetes_bacterium	CP059212.1	Blattabacterium cuenoti strain COSMOsp	660	1320	1	0	92.31	645115
a8b3269e7b1e6d65adeb3f20527398c4	d__Bacteria; p__Bacteroidota; c__Bacteroidia; o__Flavobacteriales; f__Blattabacteriaceae; g__Candidatus_Uzinura; s__Bacteroidetes_bacterium	CP001429.2	Blattabacterium sp. (Periplaneta americana) str. BPLAN	660	660	1	0	92.31	636994
a8b3269e7b1e6d65adeb3f20527398c4	d__Bacteria; p__Bacteroidota; c__Bacteroidia; o__Flavobacteriales; f__Blattabacteriaceae; g__Candidatus_Uzinura; s__Bacteroidetes_bacterium	EF423763.1	Blattabacterium sp. (Periplaneta americana)	660	660	1	0	92.31	776
a8b3269e7b1e6d65adeb3f20527398c4	d__Bacteria; p__Bacteroidota; c__Bacteroidia; o__Flavobacteriales; f__Blattabacteriaceae; g__Candidatus_Uzinura; s__Bacteroidetes_bacterium	AM182513.1	Blattabacterium sp. (Periplaneta americana)	660	660	1	0	92.31	1403
a8b3269e7b1e6d65adeb3f20527398c4	d__Bacteria; p__Bacteroidota; c__Bacteroidia; o__Flavobacteriales; f__Blattabacteriaceae; g__Candidatus_Uzinura; s__Bacteroidetes_bacterium	AM182512.1	Blattabacterium sp. (Periplaneta americana)	660	660	1	0	92.31	1407
a8b3269e7b1e6d65adeb3f20527398c4	d__Bacteria; p__Bacteroidota; c__Bacteroidia; o__Flavobacteriales; f__Blattabacteriaceae; g__Candidatus_Uzinura; s__Bacteroidetes_bacterium	AB231593.1	Blattabacterium sp. (Salganea taiwanensis ryukyuanus)	660	660	1	0	92.27	1272
a8b3269e7b1e6d65adeb3f20527398c4	d__Bacteria; p__Bacteroidota; c__Bacteroidia; o__Flavobacteriales; f__Blattabacteriaceae; g__Candidatus_Uzinura; s__Bacteroidetes_bacterium	AB231591.1	Blattabacterium sp. (Salganea taiwanensis ryukyuanus)	660	660	1	0	92.27	1272
a8b3269e7b1e6d65adeb3f20527398c4	d__Bacteria; p__Bacteroidota; c__Bacteroidia; o__Flavobacteriales; f__Blattabacteriaceae; g__Candidatus_Uzinura; s__Bacteroidetes_bacterium	MZ890446.1	Uncultured Bacteroidetes bacterium clone EN24	658	658	1	0	92.26	1338
a8b3269e7b1e6d65adeb3f20527398c4	d__Bacteria; p__Bacteroidota; c__Bacteroidia; o__Flavobacteriales; f__Blattabacteriaceae; g__Candidatus_Uzinura; s__Bacteroidetes_bacterium	MZ890445.1	Uncultured Bacteroidetes bacterium clone EN52	658	658	1	0	92.24	1326
a8b3269e7b1e6d65adeb3f20527398c4	d__Bacteria; p__Bacteroidota; c__Bacteroidia; o__Flavobacteriales; f__Blattabacteriaceae; g__Candidatus_Uzinura; s__Bacteroidetes_bacterium	HM449963.1	Uncultured bacterium clone NH56	658	658	1	0	92.27	1397
a8b3269e7b1e6d65adeb3f20527398c4	d__Bacteria; p__Bacteroidota; c__Bacteroidia; o__Flavobacteriales; f__Blattabacteriaceae; g__Candidatus_Uzinura; s__Bacteroidetes_bacterium	LC537907.1	Blattabacterium sp. (Blattella nipponica) B.n-200321	654	654	1	0	92.08	1386
a8b3269e7b1e6d65adeb3f20527398c4	d__Bacteria; p__Bacteroidota; c__Bacteroidia; o__Flavobacteriales; f__Blattabacteriaceae; g__Candidatus_Uzinura; s__Bacteroidetes_bacterium	LC537906.1	Blattabacterium sp. (Blattella germanica) B.g-200321	654	654	1	0	92.08	1447
a8b3269e7b1e6d65adeb3f20527398c4	d__Bacteria; p__Bacteroidota; c__Bacteroidia; o__Flavobacteriales; f__Blattabacteriaceae; g__Candidatus_Uzinura; s__Bacteroidetes_bacterium	MZ890443.1	Uncultured Bacteroidetes bacterium clone EN27	654	654	1	0	92.08	1341
a8b3269e7b1e6d65adeb3f20527398c4	d__Bacteria; p__Bacteroidota; c__Bacteroidia; o__Flavobacteriales; f__Blattabacteriaceae; g__Candidatus_Uzinura; s__Bacteroidetes_bacterium	CP003605.1	Blattabacterium sp. (Blatta orientalis) str. Tarazona	654	654	1	0	92.09	634449
a8b3269e7b1e6d65adeb3f20527398c4	d__Bacteria; p__Bacteroidota; c__Bacteroidia; o__Flavobacteriales; f__Blattabacteriaceae; g__Candidatus_Uzinura; s__Bacteroidetes_bacterium	JX457308.1	Uncultured bacterium clone CR_241	654	654	1	0	92.09	1500
a8b3269e7b1e6d65adeb3f20527398c4	d__Bacteria; p__Bacteroidota; c__Bacteroidia; o__Flavobacteriales; f__Blattabacteriaceae; g__Candidatus_Uzinura; s__Bacteroidetes_bacterium	JX457278.1	Uncultured bacterium clone CR_200	654	654	1	0	92.09	1499
a8b3269e7b1e6d65adeb3f20527398c4	d__Bacteria; p__Bacteroidota; c__Bacteroidia; o__Flavobacteriales; f__Blattabacteriaceae; g__Candidatus_Uzinura; s__Bacteroidetes_bacterium	JX457265.1	Uncultured bacterium clone CR_182	654	654	1	0	92.09	1500
a8b3269e7b1e6d65adeb3f20527398c4	d__Bacteria; p__Bacteroidota; c__Bacteroidia; o__Flavobacteriales; f__Blattabacteriaceae; g__Candidatus_Uzinura; s__Bacteroidetes_bacterium	JX457199.1	Uncultured bacterium clone CR_83	654	654	1	0	92.09	1498
a8b3269e7b1e6d65adeb3f20527398c4	d__Bacteria; p__Bacteroidota; c__Bacteroidia; o__Flavobacteriales; f__Blattabacteriaceae; g__Candidatus_Uzinura; s__Bacteroidetes_bacterium	JX457164.1	Uncultured bacterium clone CR_17	654	654	1	0	92.09	1500
a8b3269e7b1e6d65adeb3f20527398c4	d__Bacteria; p__Bacteroidota; c__Bacteroidia; o__Flavobacteriales; f__Blattabacteriaceae; g__Candidatus_Uzinura; s__Bacteroidetes_bacterium	CP060246.1	Blattabacterium cuenoti strain DUCHAsp	654	654	1	0	92.09	640003
a8b3269e7b1e6d65adeb3f20527398c4	d__Bacteria; p__Bacteroidota; c__Bacteroidia; o__Flavobacteriales; f__Blattabacteriaceae; g__Candidatus_Uzinura; s__Bacteroidetes_bacterium	CP059215.1	Blattabacterium cuenoti strain BEYBkur	654	1167	1	0	92.08	624952
a8b3269e7b1e6d65adeb3f20527398c4	d__Bacteria; p__Bacteroidota; c__Bacteroidia; o__Flavobacteriales; f__Blattabacteriaceae; g__Candidatus_Uzinura; s__Bacteroidetes_bacterium	CP059219.1	Blattabacterium cuenoti strain ANALLAmet	654	654	1	0	92.08	626430
a8b3269e7b1e6d65adeb3f20527398c4	d__Bacteria; p__Bacteroidota; c__Bacteroidia; o__Flavobacteriales; f__Blattabacteriaceae; g__Candidatus_Uzinura; s__Bacteroidetes_bacterium	JF193097.1	Uncultured bacterium clone ncd2228g12c1	654	654	1	0	92.08	1363
a8b3269e7b1e6d65adeb3f20527398c4	d__Bacteria; p__Bacteroidota; c__Bacteroidia; o__Flavobacteriales; f__Blattabacteriaceae; g__Candidatus_Uzinura; s__Bacteroidetes_bacterium	JF192940.1	Uncultured bacterium clone ncd2226g05c1	654	654	1	0	92.08	1363
a8b3269e7b1e6d65adeb3f20527398c4	d__Bacteria; p__Bacteroidota; c__Bacteroidia; o__Flavobacteriales; f__Blattabacteriaceae; g__Candidatus_Uzinura; s__Bacteroidetes_bacterium	HM256360.1	Uncultured bacterium clone ncd88g11c1	654	654	1	0	92.08	1363
a8b3269e7b1e6d65adeb3f20527398c4	d__Bacteria; p__Bacteroidota; c__Bacteroidia; o__Flavobacteriales; f__Blattabacteriaceae; g__Candidatus_Uzinura; s__Bacteroidetes_bacterium	HM256231.1	Uncultured bacterium clone ncd87b09c1	654	654	1	0	92.08	1363
a8b3269e7b1e6d65adeb3f20527398c4	d__Bacteria; p__Bacteroidota; c__Bacteroidia; o__Flavobacteriales; f__Blattabacteriaceae; g__Candidatus_Uzinura; s__Bacteroidetes_bacterium	CP001487.1	Blattabacterium sp. (Blattella germanica) str. Bge	654	654	1	0	92.08	636850
a8b3269e7b1e6d65adeb3f20527398c4	d__Bacteria; p__Bacteroidota; c__Bacteroidia; o__Flavobacteriales; f__Blattabacteriaceae; g__Candidatus_Uzinura; s__Bacteroidetes_bacterium	GQ101106.1	Uncultured bacterium clone nbw490f07c1	654	654	1	0	92.09	1367
a8b3269e7b1e6d65adeb3f20527398c4	d__Bacteria; p__Bacteroidota; c__Bacteroidia; o__Flavobacteriales; f__Blattabacteriaceae; g__Candidatus_Uzinura; s__Bacteroidetes_bacterium	EF423765.1	Blattabacterium sp. (Blattella sp.)	654	654	1	0	92.08	747
a8b3269e7b1e6d65adeb3f20527398c4	d__Bacteria; p__Bacteroidota; c__Bacteroidia; o__Flavobacteriales; f__Blattabacteriaceae; g__Candidatus_Uzinura; s__Bacteroidetes_bacterium	AM182898.1	Blattabacterium sp. (Blatta orientalis)	654	654	1	0	92.09	1413
a8b3269e7b1e6d65adeb3f20527398c4	d__Bacteria; p__Bacteroidota; c__Bacteroidia; o__Flavobacteriales; f__Blattabacteriaceae; g__Candidatus_Uzinura; s__Bacteroidetes_bacterium	AM182897.1	Blattabacterium sp. (Blatta orientalis)	654	654	1	0	92.09	1426
a8b3269e7b1e6d65adeb3f20527398c4	d__Bacteria; p__Bacteroidota; c__Bacteroidia; o__Flavobacteriales; f__Blattabacteriaceae; g__Candidatus_Uzinura; s__Bacteroidetes_bacterium	AJ971712.1	Blattabacterium sp. Alboraia partial	654	654	1	0	92.08	1453
a8b3269e7b1e6d65adeb3f20527398c4	d__Bacteria; p__Bacteroidota; c__Bacteroidia; o__Flavobacteriales; f__Blattabacteriaceae; g__Candidatus_Uzinura; s__Bacteroidetes_bacterium	AB231590.1	Blattabacterium sp. (Salganea esakii)	654	654	1	0	92.08	1273
		X75625.1	B.sp. (endosymb of P.americana)	654	654	1	0	92.09	1443

## Sheet: Table.S3
Supplementary Table 3.Information of co-occurrence networks of different stages and different species
ID	Number of nodes	Number of edges (positive/negative)	Connectance	Average degree	Average path length	Network diameter	Global clustering coefficient
IA1	196	1,054 (841/213)	0.0552	10.7551	1	1	1
IA2	39	74 (74/0)	0.0999	3.7949	1	1	1
IA3	147	1,311 (895/416)	0.1222	17.8367	1	1	1
IA4	63	196 (189/7)	0.1004	6.2222	1	1	1
NPE	124	525 (487/38)	0.0688	8.4677	1	1	1
NP1	190	8,637 (8497/140)	0.481	90.9158	1	1	1
NP2	NA	NA	NA	NA	NA	NA	NA
NP3	161	929 (836/93)	0.0721	11.5404	1	1	1
NP4	116	315 (310/5)	0.0472	5.431	1	1	1
NPP	153	2,038 (1646/392)	0.1753	26.6405	1	1	1
NPA	61	313 (313/0)	0.171	10.2623	1	1	1
IA	298	2,694(2691/3)	0.0609	18.0805	3.1332	8	0.7061
NP	286	2,257 (2060/197)	0.0554	15.7832	5.0322	13	0.7797
Abbreviation in the group names: IA: I. aegyptiaca; NP: N. pumilus; E: egg stage; 1: first instar nymph/larvae stage; 2: second instar nymph/larvae stage; 3: third instar nymph/larvae stage; 4: fourth instar larvae stage; P: pupa stage; A: adult stage.

## Sheet: Table.S4
Supplementary Table 4. Taxonomy of bacterial sequences from genome of N. pumilus
Taxonomy	Contigs
Lactococcus lactis	20
Arsenophonus nasoniae	16
Candidatus Walczuchella monophlebidarum	2
Lactococcus allomyrinae	1
Serratia marcescens	1
Sodalis sp.	1
Salmonella sp.	1

## Sheet: Table.S5
Supplementary Table 5. Function annotation of bacterial sequences from genome of N. pumilus
Sequence ID	Product	Taxonomy	PFAM	CAZy	EC	KEGG Pathway	KEGG KO	UniProt
AGIJCDEG_00001	contig00335	Arsenophonus nasoniae	PF04102:SlyX				ko:K03745:slyX, SlyX protein	Q7N9C0:Protein SlyX
AGIJCDEG_00002	contig00335	Arsenophonus nasoniae	PF00254:FKBP-type peptidyl-prolyl cis-trans isomerase		5.2.1.8:peptidylprolyl isomerase		ko:K03775:slyD, FKBP-type peptidyl-prolyl cis-trans isomerase SlyD [EC:5.2.1.8]	P0A9L1:FKBP-type peptidyl-prolyl cis-trans isomerase SlyD
AGIJCDEG_00003	contig00335	Arsenophonus nasoniae	PF09526:Probable metal-binding protein (DUF2387)				ko:K07070:K07070, uncharacterized protein	P0ADX0:Uncharacterized protein YheV
AGIJCDEG_00004	contig00335	Arsenophonus nasoniae					ko:K03455:TC.KEF, monovalent cation:H+ antiporter-2, CPA2 family;ko:K11747:kefB, glutathione-regulated potassium-efflux system protein KefB	Q6CZU5:Glutathione-regulated potassium-efflux system protein KefB
AGIJCDEG_00005	contig00335	Arsenophonus nasoniae	PF02254:TrkA-N domain				ko:K03455:TC.KEF, monovalent cation:H+ antiporter-2, CPA2 family;ko:K11747:kefB, glutathione-regulated potassium-efflux system protein KefB	Q1C2S9:Glutathione-regulated potassium-efflux system protein KefB
AGIJCDEG_00006	contig00335	Arsenophonus nasoniae	PF00999:Sodium/hydrogen exchanger family				ko:K03455:TC.KEF, monovalent cation:H+ antiporter-2, CPA2 family;ko:K11747:kefB, glutathione-regulated potassium-efflux system protein KefB	B7UK61:Glutathione-regulated potassium-efflux system protein KefB
AGIJCDEG_00007	contig00335	Arsenophonus nasoniae	PF02525:Flavodoxin-like fold				ko:K11748:kefG, glutathione-regulated potassium-efflux system ancillary protein KefG	A8GKL4:Glutathione-regulated potassium-efflux system ancillary protein KefG
AGIJCDEG_00008	contig00335	Arsenophonus nasoniae	PF00005:ABC transporter				ko:K06158:ABCF3, ATP-binding cassette, subfamily F, member 3	P63390:Probable ATP-binding protein YheS
AGIJCDEG_00009	contig00335	Arsenophonus nasoniae	PF00005:ABC transporter;PF12848:ABC transporter				ko:K06158:ABCF3, ATP-binding cassette, subfamily F, member 3	A0A0H2VBH0:Probable ATP-binding protein YheS
AGIJCDEG_00010	contig00335	Arsenophonus nasoniae	PF01418:Helix-turn-helix domain, rpiR family;PF01380:SIS domain				ko:K15835:murR, RpiR family transcriptional regulator, murPQ operon repressor	A8ADG3:HTH-type transcriptional regulator MurR
AGIJCDEG_00011	contig00335	Arsenophonus nasoniae			4.2.1.126:N-acetylmuramic acid 6-phosphate etherase	map00520:Amino sugar and nucleotide sugar metabolism;map01100:Metabolic pathways	ko:K07106:murQ, N-acetylmuramic acid 6-phosphate etherase [EC:4.2.1.126]	Q7N9D8:N-acetylmuramic acid 6-phosphate etherase
AGIJCDEG_00012	contig00335	Arsenophonus nasoniae	PF01380:SIS domain;PF13580:SIS domain		4.2.1.126:N-acetylmuramic acid 6-phosphate etherase	map00520:Amino sugar and nucleotide sugar metabolism;map01100:Metabolic pathways	ko:K07106:murQ, N-acetylmuramic acid 6-phosphate etherase [EC:4.2.1.126]	Q7N9D8:N-acetylmuramic acid 6-phosphate etherase
AGIJCDEG_00013	contig00335	Arsenophonus nasoniae	PF00367:phosphotransferase system, EIIB		2.7.1.192:protein-Npi-phosphohistidine---N-acetylmuramate phosphotransferase	map00520:Amino sugar and nucleotide sugar metabolism;map02060:Phosphotransferase system (PTS)	ko:K11191;ko:K11192:murP, N-acetylmuramic acid PTS system EIICB component [EC:2.7.1.192]	Q7N9D9:PTS system N-acetylmuramic acid-specific EIIBC component
AGIJCDEG_00014	contig00335	Arsenophonus nasoniae			2.7.1.192:protein-Npi-phosphohistidine---N-acetylmuramate phosphotransferase	map00520:Amino sugar and nucleotide sugar metabolism;map02060:Phosphotransferase system (PTS)	ko:K11191;ko:K11192:murP, N-acetylmuramic acid PTS system EIICB component [EC:2.7.1.192]	Q7N9D9:PTS system N-acetylmuramic acid-specific EIIBC component
AGIJCDEG_00015	contig00335	Arsenophonus nasoniae			2.7.1.192:protein-Npi-phosphohistidine---N-acetylmuramate phosphotransferase	map00520:Amino sugar and nucleotide sugar metabolism;map02060:Phosphotransferase system (PTS)	ko:K11191;ko:K11192:murP, N-acetylmuramic acid PTS system EIICB component [EC:2.7.1.192]	Q87FD5:PTS system N-acetylmuramic acid-specific EIIBC component
AGIJCDEG_00016	contig00335	Arsenophonus nasoniae	PF01810:LysE type translocator					Q57L56:Cysteine/O-acetylserine efflux protein
AGIJCDEG_00017	contig00335	Arsenophonus nasoniae	PF00561:alpha/beta hydrolase fold;PF12146:Serine aminopeptidase, S33				ko:K07019:K07019, uncharacterized protein	P45524:Putative esterase YheT
AGIJCDEG_00018	contig00335	Arsenophonus nasoniae	PF06794:Uncharacterised protein family (UPF0270)				ko:K07019:K07019, uncharacterized protein;ko:K09898:K09898, uncharacterized protein	Q57J09:UPF0270 protein YheU
AGIJCDEG_00019	contig00335	Arsenophonus nasoniae			2.7.1.19:phosphoribulokinase	map00710:Carbon fixation in photosynthetic organisms;map01100:Metabolic pathways;map01120:Microbial metabolism in diverse environments;map01200:Carbon metabolism	ko:K00855:PRK, prkB, phosphoribulokinase [EC:2.7.1.19]	P0AEX5:Probable phosphoribulokinase
AGIJCDEG_00020	contig00335	Arsenophonus nasoniae			2.7.1.19:phosphoribulokinase	map00710:Carbon fixation in photosynthetic organisms;map01100:Metabolic pathways;map01120:Microbial metabolism in diverse environments;map01200:Carbon metabolism	ko:K00855:PRK, prkB, phosphoribulokinase [EC:2.7.1.19]	P0AEX5:Probable phosphoribulokinase
AGIJCDEG_00021	contig00335	Arsenophonus nasoniae				map02020:Two-component system;map02024:Quorum sensing;map02025:Biofilm formation - Pseudomonas aeruginosa;map02026:Biofilm formation - Escherichia coli;map05111:Biofilm formation - Vibrio cholerae	ko:K10914:crp, CRP/FNR family transcriptional regulator, cyclic AMP receptor protein	P0ACK0:cAMP-activated global transcriptional regulator CRP
AGIJCDEG_00022	contig00335	Arsenophonus nasoniae				map02020:Two-component system;map02024:Quorum sensing;map02025:Biofilm formation - Pseudomonas aeruginosa;map02026:Biofilm formation - Escherichia coli;map05111:Biofilm formation - Vibrio cholerae	ko:K10914:crp, CRP/FNR family transcriptional regulator, cyclic AMP receptor protein	P0ACK0:cAMP-activated global transcriptional regulator CRP
AGIJCDEG_00023	contig00335	Arsenophonus nasoniae	PF00325:Bacterial regulatory proteins, crp family;PF13545:Crp-like helix-turn-helix domain			map02020:Two-component system;map02024:Quorum sensing;map02025:Biofilm formation - Pseudomonas aeruginosa;map02026:Biofilm formation - Escherichia coli;map05111:Biofilm formation - Vibrio cholerae	ko:K10914:crp, CRP/FNR family transcriptional regulator, cyclic AMP receptor protein	P0ACK0:cAMP-activated global transcriptional regulator CRP
AGIJCDEG_00024	contig00335	Arsenophonus nasoniae	PF04343:Protein of unknown function, DUF488					P76243:Uncharacterized protein YeaO
AGIJCDEG_00025	contig00335	Arsenophonus nasoniae			2.6.1.85:aminodeoxychorismate synthase;4.1.3.27:anthranilate synthase	map00400:Phenylalanine, tyrosine and tryptophan biosynthesis;map00405:Phenazine biosynthesis;map00790:Folate biosynthesis;map01100:Metabolic pathways;map01110:Biosynthesis of secondary metabolites;map01130;map01230:Biosynthesis of amino acids;map02024:Quorum sensing;map02025:Biofilm formation - Pseudomonas aeruginosa	ko:K01658:trpG, anthranilate synthase component II [EC:4.1.3.27];ko:K01664:pabA, para-aminobenzoate synthetase component II [EC:2.6.1.85]	P00901:Anthranilate synthase component 2
AGIJCDEG_00026	contig00335	Arsenophonus nasoniae	PF00117:Glutamine amidotransferase class-I		4.1.3.27:anthranilate synthase;2.6.1.85:aminodeoxychorismate synthase	map00405:Phenazine biosynthesis;map00400:Phenylalanine, tyrosine and tryptophan biosynthesis;map00790:Folate biosynthesis;map01100:Metabolic pathways;map01110:Biosynthesis of secondary metabolites;map01130;map01230:Biosynthesis of amino acids;map02024:Quorum sensing;map02025:Biofilm formation - Pseudomonas aeruginosa	ko:K01658:trpG, anthranilate synthase component II [EC:4.1.3.27];ko:K01664:pabA, para-aminobenzoate synthetase component II [EC:2.6.1.85]	P06195:Aminodeoxychorismate synthase component 2
AGIJCDEG_00027	contig00335	Arsenophonus nasoniae					ko:K11910:vasJ, type VI secretion system protein VasJ
AGIJCDEG_00028	contig00335	Arsenophonus nasoniae	PF00160:Cyclophilin type peptidyl-prolyl cis-trans isomerase/CLD		5.2.1.8:peptidylprolyl isomerase	map01503:Cationic antimicrobial peptide (CAMP) resistance;map04217:Necroptosis	ko:K03767:PPIA, peptidyl-prolyl cis-trans isomerase A (cyclophilin A) [EC:5.2.1.8];ko:K03768:PPIB, ppiB, peptidyl-prolyl cis-trans isomerase B (cyclophilin B) [EC:5.2.1.8]	P20753:Peptidyl-prolyl cis-trans isomerase A
AGIJCDEG_00029	contig00335	Arsenophonus nasoniae	PF02421:Ferrous iron transport protein B;PF01926:50S ribosome-binding GTPase;PF10662:Ethanolamine utilisation - propanediol utilisation				ko:K03978:engB, GTP-binding protein	Q7N9E9:Probable GTP-binding protein EngB
AGIJCDEG_00030	contig00335	Arsenophonus nasoniae	PF01367:5'-3' exonuclease, C-terminal SAM fold;PF02739:5'-3' exonuclease, N-terminal resolvase-like domain;PF00476:DNA polymerase family A;PF01612:3'-5' exonuclease		2.7.7.7:DNA-directed DNA polymerase	map00240:Pyrimidine metabolism;map00230:Purine metabolism;map01100:Metabolic pathways;map03030:DNA replication;map03410:Base excision repair;map03420:Nucleotide excision repair;map03440:Homologous recombination	ko:K02335:polA, DNA polymerase I [EC:2.7.7.7]	Q9F173:DNA polymerase I
AGIJCDEG_00031	contig00335	Arsenophonus nasoniae				map01503:Cationic antimicrobial peptide (CAMP) resistance	ko:K03673:dsbA, protein dithiol oxidoreductase (disulfide-forming) [EC:1.8.4.15]	Q9XBV2:Thiol:disulfide interchange protein DsbA
AGIJCDEG_00032	contig00335	Arsenophonus nasoniae				map01503:Cationic antimicrobial peptide (CAMP) resistance	ko:K03673:dsbA, protein dithiol oxidoreductase (disulfide-forming) [EC:1.8.4.15]	Q9XBV2:Thiol:disulfide interchange protein DsbA
AGIJCDEG_00033	contig00335	Arsenophonus nasoniae				map01503:Cationic antimicrobial peptide (CAMP) resistance	ko:K03673:dsbA, protein dithiol oxidoreductase (disulfide-forming) [EC:1.8.4.15]	P0A4L6:Thiol:disulfide interchange protein DsbA
AGIJCDEG_00034	contig00335	Arsenophonus nasoniae	PF01636:Phosphotransferase enzyme family		2.7.11.1:non-specific serine/threonine protein kinase	map04151:PI3K-Akt signaling pathway;map05170:Human immunodeficiency virus 1 infection;map04926:Relaxin signaling pathway;map05165:Human papillomavirus infection;map05163:Human cytomegalovirus infection;map04714:Thermogenesis;map04150:mTOR signaling pathway		Q8X8H9:Stress response kinase A
AGIJCDEG_00035	contig00335	Arsenophonus nasoniae	PF06288:Protein of unknown function (DUF1040)				ko:K09896:K09896, uncharacterized protein	P0ADQ1:Protein YihD
AGIJCDEG_00036	contig00335	Arsenophonus nasoniae	PF03091:CutA1 divalent ion tolerance protein		4.2.3.1:threonine synthase	map00260:Glycine, serine and threonine metabolism;map00750:Vitamin B6 metabolism;map01100:Metabolic pathways;map01110:Biosynthesis of secondary metabolites;map01120:Microbial metabolism in diverse environments;map01230:Biosynthesis of amino acids	ko:K01733:thrC, threonine synthase [EC:4.2.3.1];ko:K03926:cutA, periplasmic divalent cation tolerance protein	A7FN06:Divalent-cation tolerance protein CutA
AGIJCDEG_00037	contig00335	Arsenophonus nasoniae
AGIJCDEG_00038	contig00335	Arsenophonus nasoniae
AGIJCDEG_00039	contig00335	Arsenophonus nasoniae					ko:K10974:codB, cytosine permease	Q8X691:Cytosine permease
AGIJCDEG_00040	contig00335	Arsenophonus nasoniae					ko:K10974:codB, cytosine permease
AGIJCDEG_00041	contig00335	Arsenophonus nasoniae					ko:K10974:codB, cytosine permease
AGIJCDEG_00042	contig00335	Arsenophonus nasoniae					ko:K11206:NIT1, ybeM, deaminated glutathione amidase [EC:3.5.1.128]	O59829:Probable nitrilase C965.09
AGIJCDEG_00043	contig00335	Arsenophonus nasoniae
AGIJCDEG_00044	contig00335	Arsenophonus nasoniae	PF12804:MobA-like NTP transferase domain		2.7.7.77:molybdenum cofactor guanylyltransferase;2.10.1.1:molybdopterin molybdotransferase	map00790:Folate biosynthesis;map01100:Metabolic pathways	ko:K03750:moeA, molybdopterin molybdotransferase [EC:2.10.1.1];ko:K03752:mobA, molybdenum cofactor guanylyltransferase [EC:2.7.7.77];ko:K13818:mobAB, molybdopterin-guanine dinucleotide biosynthesis protein [EC:2.7.7.77]	A8GLJ4:Molybdenum cofactor guanylyltransferase
AGIJCDEG_00045	contig00335	Arsenophonus nasoniae	PF02492:CobW/HypB/UreG, nucleotide-binding domain;PF03205:Molybdopterin guanine dinucleotide synthesis protein B		2.10.1.1:molybdopterin molybdotransferase;2.7.7.77:molybdenum cofactor guanylyltransferase	map00790:Folate biosynthesis;map01100:Metabolic pathways	ko:K02379:fdhD, FdhD protein;ko:K03750:moeA, molybdopterin molybdotransferase [EC:2.10.1.1];ko:K03752:mobA, molybdenum cofactor guanylyltransferase [EC:2.7.7.77];ko:K03753:mobB, molybdopterin-guanine dinucleotide biosynthesis adapter protein;ko:K13818:mobAB, molybdopterin-guanine dinucleotide biosynthesis protein [EC:2.7.7.77]	P32125:Molybdopterin-guanine dinucleotide biosynthesis adapter protein
AGIJCDEG_00046	contig00335	Arsenophonus nasoniae	PF00561:alpha/beta hydrolase fold;PF12697:Alpha/beta hydrolase family;PF12146:Serine aminopeptidase, S33		1.11.1.10:chloride peroxidase		ko:K00433:cpo, non-heme chloroperoxidase [EC:1.11.1.10]	P25026:Non-heme chloroperoxidase
AGIJCDEG_00047	contig00335	Arsenophonus nasoniae	PF00070:Pyridine nucleotide-disulphide oxidoreductase;PF07992:Pyridine nucleotide-disulphide oxidoreductase;PF13738:Pyridine nucleotide-disulphide oxidoreductase;PF02852:Pyridine nucleotide-disulphide oxidoreductase, dimerisation domain		1.8.1.7:glutathione-disulfide reductase	map00480:Glutathione metabolism;map04918:Thyroid hormone synthesis	ko:K00383:GSR, gor, glutathione reductase (NADPH) [EC:1.8.1.7]	P06715:Glutathione reductase
AGIJCDEG_00048	contig00335	Arsenophonus nasoniae	PF04378:Ribosomal RNA large subunit methyltransferase D, RlmJ		2.1.1.266:23S rRNA (adenine2030-N6)-methyltransferase		ko:K07115:rlmJ, 23S rRNA (adenine2030-N6)-methyltransferase [EC:2.1.1.266]	P37634:Ribosomal RNA large subunit methyltransferase J
AGIJCDEG_00049	contig00335	Arsenophonus nasoniae	PF06476:Protein of unknown function (DUF1090)					P42616:Protein YqjC
AGIJCDEG_00050	contig00335	Arsenophonus nasoniae	PF03631:Virulence factor BrkB				ko:K07058:K07058, membrane protein	P45417:Uncharacterized protein Dda3937_02003
AGIJCDEG_00051	contig00335	Arsenophonus nasoniae					ko:K07058:K07058, membrane protein	P45417:Uncharacterized protein Dda3937_02003
AGIJCDEG_00052	contig00335	Arsenophonus nasoniae	PF00675:Insulinase (Peptidase family M16);PF05193:Peptidase M16 inactive domain				ko:K07263:pqqL, zinc protease [EC:3.4.24.-]	P37648:Protein YhjJ
AGIJCDEG_00053	contig00335	Arsenophonus nasoniae
AGIJCDEG_00054	contig00335	Arsenophonus nasoniae	PF05860:TPS secretion domain					P16466:Hemolysin
AGIJCDEG_00055	contig00335	Arsenophonus nasoniae	PF05860:TPS secretion domain					C4SGN7:tRNA nuclease CdiA
AGIJCDEG_00056	contig00335	Arsenophonus nasoniae	PF05860:TPS secretion domain					C4SGN7:tRNA nuclease CdiA
AGIJCDEG_00057	contig00335	Arsenophonus nasoniae
AGIJCDEG_00058	contig00335	Arsenophonus nasoniae	PF08352:Oligopeptide/dipeptide transporter, C-terminal region			map01501:beta-Lactam resistance;map02010:ABC transporters;map02024:Quorum sensing	ko:K02032:ddpF, peptide/nickel transport system ATP-binding protein;ko:K10823:oppF, oligopeptide transport system ATP-binding protein;ko:K12372:dppF, dipeptide transport system ATP-binding protein	P37313:Dipeptide transport ATP-binding protein DppF
AGIJCDEG_00059	contig00335	Arsenophonus nasoniae	PF00005:ABC transporter			map01501:beta-Lactam resistance;map02010:ABC transporters;map02024:Quorum sensing	ko:K02032:ddpF, peptide/nickel transport system ATP-binding protein;ko:K10823:oppF, oligopeptide transport system ATP-binding protein;ko:K12372:dppF, dipeptide transport system ATP-binding protein	P37313:Dipeptide transport ATP-binding protein DppF
AGIJCDEG_00060	contig00335	Arsenophonus nasoniae	PF00005:ABC transporter;PF08352:Oligopeptide/dipeptide transporter, C-terminal region			map02010:ABC transporters;map02024:Quorum sensing	ko:K02031:ddpD, peptide/nickel transport system ATP-binding protein;ko:K02032:ddpF, peptide/nickel transport system ATP-binding protein;ko:K12371:dppD, dipeptide transport system ATP-binding protein	P0AAG1:Dipeptide transport ATP-binding protein DppD
AGIJCDEG_00061	contig00335	Arsenophonus nasoniae	PF00528:Binding-protein-dependent transport system inner membrane component;PF12911:N-terminal TM domain of oligopeptide transport permease C			map02010:ABC transporters;map02024:Quorum sensing	ko:K02034:ABC.PE.P1, peptide/nickel transport system permease protein;ko:K12370:dppC, dipeptide transport system permease protein	P0AEG3:Dipeptide transport system permease protein DppC
AGIJCDEG_00062	contig00335	Arsenophonus nasoniae	PF00528:Binding-protein-dependent transport system inner membrane component			map02010:ABC transporters;map02024:Quorum sensing	ko:K02033:ABC.PE.P, peptide/nickel transport system permease protein;ko:K12369:dppB, dipeptide transport system permease protein	P0AEG0:Dipeptide transport system permease protein DppB
AGIJCDEG_00063	contig00335	Arsenophonus nasoniae	PF19300:Binding-prot-dependent transport system membrane comp, N-term			map02010:ABC transporters;map02024:Quorum sensing	ko:K02033:ABC.PE.P, peptide/nickel transport system permease protein;ko:K12369:dppB, dipeptide transport system permease protein	P0AEG0:Dipeptide transport system permease protein DppB
AGIJCDEG_00064	contig00335	Arsenophonus nasoniae				map02010:ABC transporters;map02024:Quorum sensing;map02030:Bacterial chemotaxis	ko:K02035:ABC.PE.S, peptide/nickel transport system substrate-binding protein;ko:K12368:dppA, dipeptide transport system substrate-binding protein	P23847:Periplasmic dipeptide transport protein
AGIJCDEG_00065	contig00335	Arsenophonus nasoniae	PF00496:Bacterial extracellular solute-binding proteins, family 5 Middle			map02010:ABC transporters;map02024:Quorum sensing;map02030:Bacterial chemotaxis	ko:K02035:ABC.PE.S, peptide/nickel transport system substrate-binding protein;ko:K12368:dppA, dipeptide transport system substrate-binding protein	P23847:Periplasmic dipeptide transport protein
BBELKLBD_00001	contig00147	Lactococcus lactis	PF16938:Putative phage holin Dp-1
BBELKLBD_00002	contig00147	Lactococcus lactis
BBELKLBD_00003	contig00147	Lactococcus lactis
BBELKLBD_00004	contig00147	Lactococcus lactis	PF18667:Baseplate upper protein immunoglobulin like domain
BBELKLBD_00005	contig00147	Lactococcus lactis	PF10651:BppU N-terminal domain
BBELKLBD_00006	contig00147	Lactococcus lactis	PF01551:Peptidase family M23;PF18013:Phage tail lysozyme		3.4.24.75:lysostaphin		ko:K08259:lytM, lysostaphin [EC:3.4.24.75]	P44693:Uncharacterized metalloprotease HI_0409
BBELKLBD_00007	contig00147	Lactococcus lactis	PF06605:Prophage endopeptidase tail					Q0PDK6:Tail spike protein
BBELKLBD_00008	contig00147	Lactococcus lactis						O48459:Distal tail protein
BBELKLBD_00009	contig00147	Lactococcus lactis	PF20155:Tape measure protein					D3WAD2:Probable tape measure protein
BBELKLBD_00010	contig00147	Lactococcus lactis
BBELKLBD_00011	contig00147	Lactococcus lactis	PF12363:Phage tail assembly chaperone protein, TAC
BBELKLBD_00012	contig00147	Lactococcus lactis	PF06199:Phage tail tube protein					B2ZYZ1:Putative tail protein
BBELKLBD_00013	contig00147	Lactococcus lactis
BBELKLBD_00014	contig00147	Lactococcus lactis	PF04883:Bacteriophage HK97-gp10, putative tail-component
BBELKLBD_00015	contig00147	Lactococcus lactis
BBELKLBD_00016	contig00147	Lactococcus lactis	PF05135:Phage gp6-like head-tail connector protein
BBELKLBD_00017	contig00147	Lactococcus lactis
BBELKLBD_00018	contig00147	Lactococcus lactis
BBELKLBD_00019	contig00147	Lactococcus lactis	PF14265:Domain of unknown function (DUF4355)
BBELKLBD_00020	contig00147	Lactococcus lactis	PF09639:YjcQ protein
BBELKLBD_00021	contig00147	Lactococcus lactis	PF04233:Phage Mu protein F like protein
BBELKLBD_00022	contig00147	Lactococcus lactis
BBELKLBD_00023	contig00147	Lactococcus lactis	PF05133:Phage portal protein, SPP1 Gp6-like					P54309:Portal protein
BBELKLBD_00024	contig00147	Lactococcus lactis	PF17289:Terminase RNaseH-like domain;PF03237:Terminase large subunit, T4likevirus-type, N-terminal
BBELKLBD_00025	contig00147	Lactococcus lactis					ko:K07474:xtmA, phage terminase small subunit
BBELKLBD_00026	contig00147	Lactococcus lactis
BBELKLBD_00027	contig00147	Lactococcus lactis	PF05263:Protein of unknown function (DUF722)
BBELKLBD_00028	contig00147	Lactococcus lactis
BBELKLBD_00029	contig00147	Lactococcus lactis
BBELKLBD_00030	contig00147	Lactococcus lactis	PF07874:Prophage protein (DUF1660)
BBELKLBD_00031	contig00147	Lactococcus lactis
BBELKLBD_00032	contig00147	Lactococcus lactis	PF00145:C-5 cytosine-specific DNA methylase		2.1.1.37:DNA (cytosine-5-)-methyltransferase	map00270:Cysteine and methionine metabolism;map01100:Metabolic pathways;map05206:MicroRNAs in cancer	ko:K00558:DNMT1, dcm, DNA (cytosine-5)-methyltransferase 1 [EC:2.1.1.37]	P00476:Modification methylase SPRI
BBELKLBD_00033	contig00147	Lactococcus lactis
BBELKLBD_00034	contig00147	Lactococcus lactis
BBELKLBD_00035	contig00147	Lactococcus lactis
BBELKLBD_00036	contig00147	Lactococcus lactis	PF00692:dUTPase		3.6.1.23:dUTP diphosphatase;4.1.1.36:phosphopantothenoylcysteine decarboxylase;6.3.2.5:phosphopantothenate---cysteine ligase (CTP)	map00983:Drug metabolism - other enzymes;map00240:Pyrimidine metabolism;map00770:Pantothenate and CoA biosynthesis;map01100:Metabolic pathways	ko:K01520:dut, DUT, dUTP pyrophosphatase [EC:3.6.1.23];ko:K13038:coaBC, dfp, phosphopantothenoylcysteine decarboxylase / phosphopantothenate---cysteine ligase [EC:4.1.1.36 6.3.2.5]	Q9CJ30:Deoxyuridine 5'-triphosphate nucleotidohydrolase
BBELKLBD_00037	contig00147	Lactococcus lactis
BBELKLBD_00038	contig00147	Lactococcus lactis
BBELKLBD_00039	contig00147	Lactococcus lactis
BBELKLBD_00040	contig00147	Lactococcus lactis	PF06275:Protein of unknown function (DUF1031)
BBELKLBD_00041	contig00147	Lactococcus lactis	PF05866:Endodeoxyribonuclease RusA					P45911:Uncharacterized protein YqaN
BBELKLBD_00042	contig00147	Lactococcus lactis
BBELKLBD_00043	contig00147	Lactococcus lactis	PF13730:Helix-turn-helix domain
BBELKLBD_00044	contig00147	Lactococcus lactis				map03030:DNA replication;map03430:Mismatch repair;map03440:Homologous recombination	ko:K03111:ssb, single-strand DNA-binding protein	Q9CDM9:Single-stranded DNA-binding protein 2
BBELKLBD_00045	contig00147	Lactococcus lactis
BBELKLBD_00046	contig00147	Lactococcus lactis
BBELKLBD_00047	contig00147	Lactococcus lactis
BBELKLBD_00048	contig00147	Lactococcus lactis
BBELKLBD_00049	contig00147	Lactococcus lactis	PF12844:Helix-turn-helix domain;PF13443:Cro/C1-type HTH DNA-binding domain;PF01381:Helix-turn-helix
BBELKLBD_00050	contig00147	Lactococcus lactis
BBELKLBD_00051	contig00147	Lactococcus lactis
BBELKLBD_00052	contig00147	Lactococcus lactis
BBELKLBD_00053	contig00147	Lactococcus lactis	PF03374:Phage antirepressor protein KilAC domain
BBELKLBD_00054	contig00147	Lactococcus lactis					ko:K07741:antB, anti-repressor protein
BBELKLBD_00055	contig00147	Lactococcus lactis
BBELKLBD_00056	contig00147	Lactococcus lactis	PF05339:Protein of unknown function (DUF739)				ko:K07727:K07727, putative transcriptional regulator
BBELKLBD_00057	contig00147	Lactococcus lactis	PF01381:Helix-turn-helix
BBELKLBD_00058	contig00147	Lactococcus lactis	PF06114:IrrE N-terminal-like domain
BBELKLBD_00059	contig00147	Lactococcus lactis
BBELKLBD_00060	contig00147	Lactococcus lactis
BBELKLBD_00061	contig00147	Lactococcus lactis	PF00589:Phage integrase family					Q9CI63:Prophage ps2 probable integrase
BBELKLBD_00062	contig00147	Lactococcus lactis						Q9CIX4:Probable transcriptional regulatory protein YcdB
BBELKLBD_00063	contig00147	Lactococcus lactis
BBELKLBD_00064	contig00147	Lactococcus lactis						Q9CIX6:tRNA(Met) cytidine acetate ligase
BBELKLBD_00065	contig00147	Lactococcus lactis						Q9CIX6:tRNA(Met) cytidine acetate ligase
BBELKLBD_00066	contig00147	Lactococcus lactis						Q9CIX6:tRNA(Met) cytidine acetate ligase
BBELKLBD_00067	contig00147	Lactococcus lactis	PF13276:HTH-like domain;PF00665:Integrase core domain				ko:K07497:K07497, putative transposase	P16940:Insertion element IS600 uncharacterized 31 kDa protein
BBELKLBD_00068	contig00147	Lactococcus lactis	PF13518:Helix-turn-helix domain;PF01527:Transposase				ko:K07483:K07483, transposase
BBELKLBD_00069	contig00147	Lactococcus lactis						P54458:Putative methyltransferase YqeM
BBELKLBD_00070	contig00147	Lactococcus lactis	PF02410:Ribosomal silencing factor during starvation				ko:K09710:ybeB, ribosome-associated protein	Q97P97:Ribosomal silencing factor RsfS
BBELKLBD_00071	contig00147	Lactococcus lactis			2.7.6.3:2-amino-4-hydroxy-6-hydroxymethyldihydropteridine diphosphokinase;2.7.7.18:nicotinate-nucleotide adenylyltransferase	map00760:Nicotinate and nicotinamide metabolism;map00790:Folate biosynthesis;map01100:Metabolic pathways	ko:K00950:folK, 2-amino-4-hydroxy-6-hydroxymethyldihydropteridine diphosphokinase [EC:2.7.6.3];ko:K00969:nadD, nicotinate-nucleotide adenylyltransferase [EC:2.7.7.18];ko:K06950:K06950, uncharacterized protein	P54456:Uncharacterized protein YqeK
BBELKLBD_00072	contig00147	Lactococcus lactis	PF01467:Cytidylyltransferase-like		2.7.7.18:nicotinate-nucleotide adenylyltransferase;3.6.1.55:8-oxo-dGTP diphosphatase	map00760:Nicotinate and nicotinamide metabolism;map01100:Metabolic pathways	ko:K00969:nadD, nicotinate-nucleotide adenylyltransferase [EC:2.7.7.18];ko:K03574:mutT, NUDT15, MTH2, 8-oxo-dGTP diphosphatase [EC:3.6.1.55]	Q8DSI6:Probable nicotinate-nucleotide adenylyltransferase
BBELKLBD_00073	contig00147	Lactococcus lactis
BBELKLBD_00074	contig00147	Lactococcus lactis	PF01985:CRS1 / YhbY (CRM) domain				ko:K07574:yhbY, RNA-binding protein	P54454:Probable RNA-binding protein YqeI
BBELKLBD_00075	contig00147	Lactococcus lactis	PF01926:50S ribosome-binding GTPase				ko:K03665:hflX, GTPase	P94478:GTPase HflX
BBELKLBD_00076	contig00147	Lactococcus lactis	PF16360:GTP-binding GTPase Middle Region;PF13167:GTP-binding GTPase N-terminal				ko:K03665:hflX, GTPase	Q8RAS5:GTPase HflX
BBELKLBD_00077	contig00147	Lactococcus lactis					ko:K03665:hflX, GTPase
BBELKLBD_00078	contig00147	Lactococcus lactis
BBELKLBD_00079	contig00147	Lactococcus lactis					ko:K06948:yqeH, 30S ribosome assembly GTPase	P54453:Uncharacterized protein YqeH
BBELKLBD_00080	contig00147	Lactococcus lactis					ko:K06948:yqeH, 30S ribosome assembly GTPase	P54453:Uncharacterized protein YqeH
BBELKLBD_00081	contig00147	Lactococcus lactis			1.1.1.205:IMP dehydrogenase	map00230:Purine metabolism;map00983:Drug metabolism - other enzymes;map01100:Metabolic pathways;map01110:Biosynthesis of secondary metabolites	ko:K00088:IMPDH, guaB, IMP dehydrogenase [EC:1.1.1.205]	P0C0H7:Inosine-5'-monophosphate dehydrogenase
BBELKLBD_00082	contig00147	Lactococcus lactis	PF00571:CBS domain;PF00478:IMP dehydrogenase / GMP reductase domain		1.1.1.205:IMP dehydrogenase	map00983:Drug metabolism - other enzymes;map00230:Purine metabolism;map01100:Metabolic pathways;map01110:Biosynthesis of secondary metabolites	ko:K00088:IMPDH, guaB, IMP dehydrogenase [EC:1.1.1.205]	P0C0H7:Inosine-5'-monophosphate dehydrogenase
BBELKLBD_00083	contig00147	Lactococcus lactis	PF18885:Repeat of unknown function (DUF5648);PF01183:Glycosyl hydrolases family 25	GH25:lysozyme (EC 3.2.1.17)	3.1.4.46:glycerophosphodiester phosphodiesterase	map00564:Glycerophospholipid metabolism	ko:K01126:E3.1.4.46, glpQ, ugpQ, glycerophosphoryl diester phosphodiesterase [EC:3.1.4.46]	P25310:Lysozyme M1
BBELKLBD_00084	contig00147	Lactococcus lactis	PF09913:Predicted membrane protein (DUF2142)
BBELKLBD_00085	contig00147	Lactococcus lactis
BBELKLBD_00086	contig00147	Lactococcus lactis	PF01943:Polysaccharide biosynthesis protein;PF13440:Polysaccharide biosynthesis protein;PF14667:Polysaccharide biosynthesis C-terminal domain				ko:K03328:TC.PST, polysaccharide transporter, PST family	O32273:Teichuronic acid biosynthesis protein TuaB
BBELKLBD_00087	contig00147	Lactococcus lactis	PF00534:Glycosyl transferases group 1;PF13692:Glycosyl transferases group 1					O05083:Uncharacterized glycosyltransferase HI_1698
BBELKLBD_00088	contig00147	Lactococcus lactis	PF00535:Glycosyl transferase family 2	GT2_Glycos_transf	2.7.8.12:teichoic acid poly(glycerol phosphate) polymerase		ko:K09809:tagF, CDP-glycerol glycerophosphotransferase [EC:2.7.8.12];ko:K19354:waaH, heptose III glucuronosyltransferase [EC:2.4.1.-]	A0A0H2URH7:Glycosyltransferase GlyA
BBELKLBD_00089	contig00147	Lactococcus lactis	PF00534:Glycosyl transferases group 1;PF13692:Glycosyl transferases group 1					O05083:Uncharacterized glycosyltransferase HI_1698
BBELKLBD_00090	contig00147	Lactococcus lactis	PF11380:Stealth protein CR2, conserved region 2				ko:K20444:rfbC, O-antigen biosynthesis protein [EC:2.4.1.-]	Q4JZ13:Capsular polysaccharide phosphotransferase WcwK
BBELKLBD_00091	contig00147	Lactococcus lactis	PF00534:Glycosyl transferases group 1;PF13692:Glycosyl transferases group 1					O05083:Uncharacterized glycosyltransferase HI_1698
BBELKLBD_00092	contig00147	Lactococcus lactis	PF00535:Glycosyl transferase family 2				ko:K20444:rfbC, O-antigen biosynthesis protein [EC:2.4.1.-]	Q58457:Uncharacterized glycosyltransferase MJ1057
BBELKLBD_00093	contig00147	Lactococcus lactis	PF00984:UDP-glucose/GDP-mannose dehydrogenase family, central domain;PF03720:UDP-glucose/GDP-mannose dehydrogenase family, UDP binding domain;PF03721:UDP-glucose/GDP-mannose dehydrogenase family, NAD binding domain		1.1.1.22:UDP-glucose 6-dehydrogenase	map00053:Ascorbate and aldarate metabolism;map00520:Amino sugar and nucleotide sugar metabolism;map00040:Pentose and glucuronate interconversions;map01100:Metabolic pathways	ko:K00012:UGDH, ugd, UDPglucose 6-dehydrogenase [EC:1.1.1.22]	O33952:UDP-glucose 6-dehydrogenase
BBELKLBD_00094	contig00147	Lactococcus lactis	PF01073:3-beta hydroxysteroid dehydrogenase/isomerase family;PF01370:NAD dependent epimerase/dehydratase family;PF16363:GDP-mannose 4,6 dehydratase;PF13460:NAD(P)H-binding ;PF02719:Polysaccharide biosynthesis protein;PF04321:RmlD substrate binding domain		5.1.3.2:UDP-glucose 4-epimerase	map00052:Galactose metabolism;map00520:Amino sugar and nucleotide sugar metabolism;map01100:Metabolic pathways	ko:K01784:galE, GALE, UDP-glucose 4-epimerase [EC:5.1.3.2]	Q57664:Putative UDP-glucose 4-epimerase
BBELKLBD_00095	contig00147	Lactococcus lactis	PF10066:Uncharacterized conserved protein (DUF2304)				ko:K09153:K09153, small membrane protein
BBELKLBD_00096	contig00147	Lactococcus lactis	PF00535:Glycosyl transferase family 2	GT2_Glycos_transf			ko:K00786:GALT29A, beta-1,6-galactosyltransferase [EC:2.4.1.-]	B3VA58:UDP-N-acetylglucosamine--dolichyl-phosphate N-acetylglucosaminyltransferase
BBELKLBD_00097	contig00147	Lactococcus lactis	PF05045:Rhamnan synthesis protein F				ko:K07272:rgpF, rhamnosyltransferase [EC:2.4.1.-]	P55470:Uncharacterized protein y4gN
BBELKLBD_00098	contig00147	Lactococcus lactis	PF00535:Glycosyl transferase family 2;PF13641:Glycosyltransferase like family 2;PF13704:Glycosyl transferase family 2	GT2_Glycos_transf	2.4.1.166:raffinose---raffinose alpha-galactosyltransferase		ko:K00745;ko:K12988:wapR, alpha-1,3-rhamnosyltransferase [EC:2.4.1.-]	A0A0H2URH7:Glycosyltransferase GlyA
BBELKLBD_00099	contig00147	Lactococcus lactis	PF09913:Predicted membrane protein (DUF2142)
BBELKLBD_00100	contig00147	Lactococcus lactis	PF00005:ABC transporter		3.6.3.38:capsular-polysaccharide-transporting ATPase;3.6.3.40:teichoic-acid-transporting ATPase	map02010:ABC transporters	ko:K01990:ABC-2.A, ABC-2 type transport system ATP-binding protein;ko:K09689:kpsT, capsular polysaccharide transport system ATP-binding protein [EC:7.6.2.12];ko:K09691:ABC-2.LPSE.A, lipopolysaccharide transport system ATP-binding protein;ko:K09693:tagH, teichoic acid transport system ATP-binding protein [EC:7.5.2.4]	Q07698:ABC transporter protein AbcA
BBELKLBD_00101	contig00147	Lactococcus lactis	PF01061:ABC-2 type transporter			map02010:ABC transporters	ko:K01992:ABC-2.P, ABC-2 type transport system permease protein;ko:K09692:tagG, teichoic acid transport system permease protein	Q48475:O-antigen export system permease protein RfbA
BBELKLBD_00102	contig00147	Lactococcus lactis
BBELKLBD_00103	contig00147	Lactococcus lactis					ko:K12991:rfbG, rhamnosyltransferase [EC:2.4.1.-];ko:K12997:rgpB, rhamnosyltransferase [EC:2.4.1.-]
BBELKLBD_00104	contig00147	Lactococcus lactis					ko:K12996:rgpA, rhamnosyltransferase [EC:2.4.1.-]
BBELKLBD_00105	contig00147	Lactococcus lactis					ko:K12996:rgpA, rhamnosyltransferase [EC:2.4.1.-]
BBELKLBD_00106	contig00147	Lactococcus lactis					ko:K12996:rgpA, rhamnosyltransferase [EC:2.4.1.-]
BBELKLBD_00107	contig00147	Lactococcus lactis			1.1.1.133:dTDP-4-dehydrorhamnose reductase;5.1.3.13:dTDP-4-dehydrorhamnose 3,5-epimerase	map00521:Streptomycin biosynthesis;map00523:Polyketide sugar unit biosynthesis;map01130	ko:K00067:rfbD, rmlD, dTDP-4-dehydrorhamnose reductase [EC:1.1.1.133];ko:K01790:rfbC, rmlC, dTDP-4-dehydrorhamnose 3,5-epimerase [EC:5.1.3.13]
BBELKLBD_00108	contig00147	Lactococcus lactis	PF01073:3-beta hydroxysteroid dehydrogenase/isomerase family;PF01370:NAD dependent epimerase/dehydratase family;PF04321:RmlD substrate binding domain		1.1.1.133:dTDP-4-dehydrorhamnose reductase;5.1.3.13:dTDP-4-dehydrorhamnose 3,5-epimerase	map00521:Streptomycin biosynthesis;map00523:Polyketide sugar unit biosynthesis;map01130	ko:K00067:rfbD, rmlD, dTDP-4-dehydrorhamnose reductase [EC:1.1.1.133];ko:K01790:rfbC, rmlC, dTDP-4-dehydrorhamnose 3,5-epimerase [EC:5.1.3.13]	P29781:dTDP-4-dehydrorhamnose reductase
BBELKLBD_00109	contig00147	Lactococcus lactis			4.2.1.46:dTDP-glucose 4,6-dehydratase	map00521:Streptomycin biosynthesis;map00523:Polyketide sugar unit biosynthesis;map00525:Acarbose and validamycin biosynthesis;map01055:Biosynthesis of vancomycin group antibiotics;map01130	ko:K01710:rfbB, rmlB, rffG, dTDP-glucose 4,6-dehydratase [EC:4.2.1.46]	P95780:dTDP-glucose 4,6-dehydratase
BBELKLBD_00110	contig00147	Lactococcus lactis			4.2.1.46:dTDP-glucose 4,6-dehydratase	map00521:Streptomycin biosynthesis;map00523:Polyketide sugar unit biosynthesis;map00525:Acarbose and validamycin biosynthesis;map01055:Biosynthesis of vancomycin group antibiotics;map01130	ko:K01710:rfbB, rmlB, rffG, dTDP-glucose 4,6-dehydratase [EC:4.2.1.46]	P95780:dTDP-glucose 4,6-dehydratase
BBELKLBD_00111	contig00147	Lactococcus lactis	PF01370:NAD dependent epimerase/dehydratase family		4.2.1.46:dTDP-glucose 4,6-dehydratase	map00521:Streptomycin biosynthesis;map00523:Polyketide sugar unit biosynthesis;map00525:Acarbose and validamycin biosynthesis;map01055:Biosynthesis of vancomycin group antibiotics;map01130	ko:K01710:rfbB, rmlB, rffG, dTDP-glucose 4,6-dehydratase [EC:4.2.1.46]	P95780:dTDP-glucose 4,6-dehydratase
BBELKLBD_00112	contig00147	Lactococcus lactis			1.1.1.133:dTDP-4-dehydrorhamnose reductase;5.1.3.13:dTDP-4-dehydrorhamnose 3,5-epimerase	map00521:Streptomycin biosynthesis;map00523:Polyketide sugar unit biosynthesis;map01130	ko:K00067:rfbD, rmlD, dTDP-4-dehydrorhamnose reductase [EC:1.1.1.133];ko:K01790:rfbC, rmlC, dTDP-4-dehydrorhamnose 3,5-epimerase [EC:5.1.3.13]	Q5XCG7:Protein RmlC homolog
BBELKLBD_00113	contig00147	Lactococcus lactis			1.1.1.133:dTDP-4-dehydrorhamnose reductase;5.1.3.13:dTDP-4-dehydrorhamnose 3,5-epimerase	map00521:Streptomycin biosynthesis;map00523:Polyketide sugar unit biosynthesis;map01130	ko:K00067:rfbD, rmlD, dTDP-4-dehydrorhamnose reductase [EC:1.1.1.133];ko:K01790:rfbC, rmlC, dTDP-4-dehydrorhamnose 3,5-epimerase [EC:5.1.3.13]	Q5XCG7:Protein RmlC homolog
BBELKLBD_00114	contig00147	Lactococcus lactis			2.7.7.24:glucose-1-phosphate thymidylyltransferase	map00521:Streptomycin biosynthesis;map00523:Polyketide sugar unit biosynthesis;map00525:Acarbose and validamycin biosynthesis;map01130	ko:K00973:rfbA, rmlA, rffH, glucose-1-phosphate thymidylyltransferase [EC:2.7.7.24]	P95778:Glucose-1-phosphate thymidylyltransferase
BBELKLBD_00115	contig00147	Lactococcus lactis	PF12804:MobA-like NTP transferase domain		2.7.7.24:glucose-1-phosphate thymidylyltransferase	map00521:Streptomycin biosynthesis;map00523:Polyketide sugar unit biosynthesis;map00525:Acarbose and validamycin biosynthesis;map01130	ko:K00973:rfbA, rmlA, rffH, glucose-1-phosphate thymidylyltransferase [EC:2.7.7.24]	P95778:Glucose-1-phosphate thymidylyltransferase
BBELKLBD_00116	contig00147	Lactococcus lactis
BBELKLBD_00117	contig00147	Lactococcus lactis	PF00830:Ribosomal L28 family			map03010:Ribosome	ko:K02902:RP-L28, MRPL28, rpmB, large subunit ribosomal protein L28	Q9CJ14:50S ribosomal protein L28
BHDPMJLH_00001	contig01001	Salmonella sp.	PF01361:Tautomerase enzyme		5.3.2.6:2-hydroxymuconate tautomerase	map00362:Benzoate degradation;map00621:Dioxin degradation;map00622:Xylene degradation;map01100:Metabolic pathways;map01120:Microbial metabolism in diverse environments;map01220:Degradation of aromatic compounds	ko:K01821:praC, xylH, 4-oxalocrotonate tautomerase [EC:5.3.2.6]
BHDPMJLH_00002	contig01001	Salmonella sp.	PF03756:A-factor biosynthesis hotdog domain
BHDPMJLH_00003	contig01001	Salmonella sp.
BHDPMJLH_00004	contig01001	Salmonella sp.	PF13007:Transposase C of IS166 homeodomain;PF13005:zinc-finger binding domain of transposase IS66				ko:K07484:K07484, transposase	P55504:Uncharacterized protein y4jD
BHDPMJLH_00005	contig01001	Salmonella sp.
BHDPMJLH_00006	contig01001	Salmonella sp.	PF00004:ATPase family associated with various cellular activities (AAA);PF01695:IstB-like ATP binding protein
BHDPMJLH_00007	contig01001	Salmonella sp.						Q45618:Putative transposase for insertion sequence element IS5376
BHDPMJLH_00008	contig01001	Salmonella sp.
BHDPMJLH_00009	contig01001	Salmonella sp.						Q45618:Putative transposase for insertion sequence element IS5376
BHDPMJLH_00010	contig01001	Salmonella sp.
BHDPMJLH_00011	contig01001	Salmonella sp.						P17738:X polypeptide
BHDPMJLH_00012	contig01001	Salmonella sp.
BHDPMJLH_00013	contig01001	Salmonella sp.	PF00196:Bacterial regulatory proteins, luxR family
BHDPMJLH_00014	contig01001	Salmonella sp.
BHDPMJLH_00015	contig01001	Salmonella sp.	PF07042:TrfA protein		1.14.19.1:stearoyl-CoA 9-desaturase	map01040:Biosynthesis of unsaturated fatty acids;map01212:Fatty acid metabolism;map03320:PPAR signaling pathway;map04152:AMPK signaling pathway;map04212:Longevity regulating pathway - worm	ko:K00507:SCD, desC, stearoyl-CoA desaturase (Delta-9 desaturase) [EC:1.14.19.1]	P07676:Plasmid replication initiator protein TrfA
BHDPMJLH_00016	contig01001	Salmonella sp.
BHDPMJLH_00017	contig01001	Salmonella sp.	PF00216:Bacterial DNA-binding protein;PF18291:HU domain fused to wHTH, Ig, or Glycine-rich motif				ko:K03530:hupB, DNA-binding protein HU-beta;ko:K04764:ihfA, himA, integration host factor subunit alpha	P0A3H2:DNA-binding protein HU
BHDPMJLH_00018	contig01001	Salmonella sp.						Q8K2I9:F-box DNA helicase 1
BHDPMJLH_00019	contig01001	Salmonella sp.						Q9USU3:F-box DNA helicase protein 1
BHDPMJLH_00020	contig01001	Salmonella sp.	PF13538:UvrD-like helicase C-terminal domain					Q8K2I9:F-box DNA helicase 1
BHDPMJLH_00021	contig01001	Salmonella sp.						P37415:Recombination-promoting nuclease pSLT051
BHDPMJLH_00022	contig01001	Salmonella sp.	PF00004:ATPase family associated with various cellular activities (AAA);PF01695:IstB-like ATP binding protein
BHDPMJLH_00023	contig01001	Salmonella sp.
BHDPMJLH_00024	contig01001	Salmonella sp.
BHDPMJLH_00025	contig01001	Salmonella sp.	PF04754:Putative transposase, YhgA-like					P31667:Recombination-promoting nuclease RpnA
BHDPMJLH_00026	contig01001	Salmonella sp.
BHDPMJLH_00027	contig01001	Salmonella sp.
BHDPMJLH_00028	contig01001	Salmonella sp.
BHDPMJLH_00029	contig01001	Salmonella sp.
BHDPMJLH_00030	contig01001	Salmonella sp.					ko:K09125:yhhQ, queuosine precursor transporter
BHDPMJLH_00031	contig01001	Salmonella sp.	PF00903:Glyoxalase/Bleomycin resistance protein/Dioxygenase superfamily		3.2.2.1:purine nucleosidase	map00230:Purine metabolism;map00760:Nicotinate and nicotinamide metabolism;map01100:Metabolic pathways	ko:K01239:iunH, purine nucleosidase [EC:3.2.2.1];ko:K08234:yaeR, glyoxylase I family protein
BHDPMJLH_00032	contig01001	Salmonella sp.			3.2.2.1:purine nucleosidase	map00230:Purine metabolism;map00760:Nicotinate and nicotinamide metabolism;map01100:Metabolic pathways	ko:K01239:iunH, purine nucleosidase [EC:3.2.2.1];ko:K08234:yaeR, glyoxylase I family protein
BHDPMJLH_00033	contig01001	Salmonella sp.
BHDPMJLH_00034	contig01001	Salmonella sp.
BHDPMJLH_00035	contig01001	Salmonella sp.
BHDPMJLH_00036	contig01001	Salmonella sp.	PF05732:Firmicute plasmid replication protein (RepL)
BHDPMJLH_00037	contig01001	Salmonella sp.
BHDPMJLH_00038	contig01001	Salmonella sp.
BHDPMJLH_00039	contig01001	Salmonella sp.
BHDPMJLH_00040	contig01001	Salmonella sp.
BHDPMJLH_00041	contig01001	Salmonella sp.	PF04352:ProQ/FINO family					P08315:Fertility inhibition protein
BHDPMJLH_00042	contig01001	Salmonella sp.						P24607:Transposase for insertion sequence element IS801
BHDPMJLH_00043	contig01001	Salmonella sp.	PF04986:Putative transposase					P24607:Transposase for insertion sequence element IS801
BHDPMJLH_00044	contig01001	Salmonella sp.	PF01548:Transposase				ko:K07486:K07486, transposase
BHDPMJLH_00045	contig01001	Salmonella sp.	PF02371:Transposase IS116/IS110/IS902 family				ko:K07486:K07486, transposase	P20665:Pilin gene-inverting protein
BHDPMJLH_00046	contig01001	Salmonella sp.
BHDPMJLH_00047	contig01001	Salmonella sp.	PF05261:TraM protein, DNA-binding					P07294:Relaxosome protein TraM
BHDPMJLH_00048	contig01001	Salmonella sp.			4.2.1.46:dTDP-glucose 4,6-dehydratase;5.1.3.2:UDP-glucose 4-epimerase	map00052:Galactose metabolism;map00520:Amino sugar and nucleotide sugar metabolism;map00521:Streptomycin biosynthesis;map00523:Polyketide sugar unit biosynthesis;map00525:Acarbose and validamycin biosynthesis;map01055:Biosynthesis of vancomycin group antibiotics;map01100:Metabolic pathways;map01130	ko:K01710:rfbB, rmlB, rffG, dTDP-glucose 4,6-dehydratase [EC:4.2.1.46];ko:K01784:galE, GALE, UDP-glucose 4-epimerase [EC:5.1.3.2]
BHDPMJLH_00049	contig01001	Salmonella sp.			4.2.1.46:dTDP-glucose 4,6-dehydratase;5.1.3.2:UDP-glucose 4-epimerase	map00052:Galactose metabolism;map00520:Amino sugar and nucleotide sugar metabolism;map00521:Streptomycin biosynthesis;map00523:Polyketide sugar unit biosynthesis;map00525:Acarbose and validamycin biosynthesis;map01055:Biosynthesis of vancomycin group antibiotics;map01100:Metabolic pathways;map01130	ko:K01710:rfbB, rmlB, rffG, dTDP-glucose 4,6-dehydratase [EC:4.2.1.46];ko:K01784:galE, GALE, UDP-glucose 4-epimerase [EC:5.1.3.2]
BHDPMJLH_00050	contig01001	Salmonella sp.	PF00534:Glycosyl transferases group 1;PF13439:Glycosyltransferase Family 4;PF13692:Glycosyl transferases group 1					Q59002:Uncharacterized glycosyltransferase MJ1607
BHDPMJLH_00051	contig01001	Salmonella sp.	PF04055:Radical SAM superfamily;PF13186:Iron-sulfur cluster-binding domain
BHDPMJLH_00052	contig01001	Salmonella sp.
BHDPMJLH_00053	contig01001	Salmonella sp.						Q54B59:O-methyltransferase 12
BHDPMJLH_00054	contig01001	Salmonella sp.
BHDPMJLH_00055	contig01001	Salmonella sp.	PF05721:Phytanoyl-CoA dioxygenase (PhyH)
BHDPMJLH_00056	contig01001	Salmonella sp.	PF00464:Serine hydroxymethyltransferase		2.1.2.1:glycine hydroxymethyltransferase;2.1.2.10:aminomethyltransferase;2.2.1.8:fluorothreonine transaldolase	map00680:Methane metabolism;map00260:Glycine, serine and threonine metabolism;map00460:Cyanoamino acid metabolism;map00670:One carbon pool by folate;map00630:Glyoxylate and dicarboxylate metabolism;map01100:Metabolic pathways;map01110:Biosynthesis of secondary metabolites;map01120:Microbial metabolism in diverse environments;map01130;map01200:Carbon metabolism;map01230:Biosynthesis of amino acids…	ko:K00600:glyA, SHMT, glycine hydroxymethyltransferase [EC:2.1.2.1];ko:K00605:gcvT, AMT, aminomethyltransferase [EC:2.1.2.10];ko:K18847:E2.2.1.8, fluorothreonine transaldolase [EC:2.2.1.8]	Q8TZ19:Serine hydroxymethyltransferase
BHDPMJLH_00057	contig01001	Salmonella sp.	PF01212:Beta-eliminating lyase		4.1.2.48:low-specificity L-threonine aldolase	map00260:Glycine, serine and threonine metabolism;map01100:Metabolic pathways;map01110:Biosynthesis of secondary metabolites;map01120:Microbial metabolism in diverse environments;map01130;map01230:Biosynthesis of amino acids	ko:K01620:ltaE, threonine aldolase [EC:4.1.2.48]	Q8RXU4:Probable low-specificity L-threonine aldolase 1
BHDPMJLH_00058	contig01001	Salmonella sp.	PF01548:Transposase;PF02371:Transposase IS116/IS110/IS902 family				ko:K07486:K07486, transposase	Q9HI37:Probable family 20 transposase
BHDPMJLH_00059	contig01001	Salmonella sp.						Q06238:Transposase for transposon Tn1546
BHDPMJLH_00060	contig01001	Salmonella sp.						P08504:Transposase for transposon Tn2501
BHDPMJLH_00061	contig01001	Salmonella sp.	PF13700:Domain of unknown function (DUF4158)
BHDPMJLH_00062	contig01001	Salmonella sp.
BHDPMJLH_00063	contig01001	Salmonella sp.
BHDPMJLH_00064	contig01001	Salmonella sp.	PF13614:AAA domain;PF01656:CobQ/CobB/MinD/ParA nucleotide binding domain;PF06564:Cellulose biosynthesis protein BcsQ;PF09140:ATPase MipZ				ko:K03496:parA, soj, chromosome partitioning protein	P37522:Sporulation initiation inhibitor protein Soj
BHDPMJLH_00065	contig01001	Salmonella sp.	PF10134:Replication initiator protein A					P60119:Putative replication protein
BHDPMJLH_00066	contig01001	Salmonella sp.	PF00216:Bacterial DNA-binding protein;PF18291:HU domain fused to wHTH, Ig, or Glycine-rich motif				ko:K03530:hupB, DNA-binding protein HU-beta;ko:K04764:ihfA, himA, integration host factor subunit alpha	Q9CI64:DNA-binding protein HU
BHDPMJLH_00067	contig01001	Salmonella sp.
BHDPMJLH_00068	contig01001	Salmonella sp.	PF04754:Putative transposase, YhgA-like					P37415:Recombination-promoting nuclease pSLT051
BHDPMJLH_00069	contig01001	Salmonella sp.	PF04352:ProQ/FINO family					Q05781:Fertility inhibition protein
BHDPMJLH_00070	contig01001	Salmonella sp.
BHDPMJLH_00071	contig01001	Salmonella sp.	PF06406:StbA protein				ko:K04046:yegD, hypothetical chaperone protein;ko:K18640:parM, stbA, plasmid segregation protein ParM	P11904:Plasmid segregation protein ParM
BHDPMJLH_00072	contig01001	Salmonella sp.	PF10784:Plasmid stability protein
BHDPMJLH_00073	contig01001	Salmonella sp.
BHDPMJLH_00074	contig01001	Salmonella sp.	PF08388:Group II intron, maturase-specific domain;PF01844:HNH endonuclease;PF00078:Reverse transcriptase (RNA-dependent DNA polymerase);PF13655:N-terminal domain of reverse transcriptase		2.7.7.49:RNA-directed DNA polymerase		ko:K00986:ltrA, RNA-directed DNA polymerase [EC:2.7.7.49]	P19593:Probable reverse transcriptase
BHDPMJLH_00075	contig01001	Salmonella sp.
BHDPMJLH_00076	contig01001	Salmonella sp.					ko:K12061:traW, conjugal transfer pilus assembly protein TraW	P18472:Protein TraW
BHDPMJLH_00077	contig01001	Salmonella sp.
BHDPMJLH_00078	contig01001	Salmonella sp.
BHDPMJLH_00079	contig01001	Salmonella sp.
BHDPMJLH_00080	contig01001	Salmonella sp.
BHDPMJLH_00081	contig01001	Salmonella sp.					ko:K12063:traC, conjugal transfer ATP-binding protein TraC	P18004:Protein TraC
BHDPMJLH_00082	contig01001	Salmonella sp.					ko:K12063:traC, conjugal transfer ATP-binding protein TraC	P18004:Protein TraC
BHDPMJLH_00083	contig01001	Salmonella sp.	PF00004:ATPase family associated with various cellular activities (AAA);PF01695:IstB-like ATP binding protein
BHDPMJLH_00084	contig01001	Salmonella sp.
BHDPMJLH_00085	contig01001	Salmonella sp.
BHDPMJLH_00086	contig01001	Salmonella sp.
BHDPMJLH_00087	contig01001	Salmonella sp.
BHDPMJLH_00088	contig01001	Salmonella sp.						Q45618:Putative transposase for insertion sequence element IS5376
BHDPMJLH_00089	contig01001	Salmonella sp.	PF19357:Family of unknown function (DUF5934);PF11130:TraC protein				ko:K12063:traC, conjugal transfer ATP-binding protein TraC	P18004:Protein TraC
BHDPMJLH_00090	contig01001	Salmonella sp.					ko:K12063:traC, conjugal transfer ATP-binding protein TraC
BHDPMJLH_00091	contig01001	Salmonella sp.	PF09676:Type IV conjugative transfer system lipoprotein (TraV)
BHDPMJLH_00092	contig01001	Salmonella sp.
BHDPMJLH_00093	contig01001	Salmonella sp.	PF03743:Bacterial conjugation TrbI-like protein		2.7.13.3:histidine kinase	map02020:Two-component system;map02025:Biofilm formation - Pseudomonas aeruginosa;map02030:Bacterial chemotaxis;map04112:Cell cycle - Caulobacter	ko:K03407:cheA, two-component system, chemotaxis family, sensor kinase CheA [EC:2.7.13.3];ko:K03646:tolA, colicin import membrane protein;ko:K06596:chpA, chemosensory pili system protein ChpA (sensor histidine kinase/response regulator);ko:K07277:SAM50, TOB55, bamA, outer membrane protein insertion porin family;ko:K12065:traB, conjugal transfer pilus assembly protein TraB;ko:K13593:tipF, cyclic-d…	P41067:Protein TraB
BHDPMJLH_00094	contig01001	Salmonella sp.	PF06586:TraK protein				ko:K12066:traK, conjugal transfer pilus assembly protein TraK	P41066:TraK lipoprotein
BHDPMJLH_00095	contig01001	Salmonella sp.	PF05309:TraE protein				ko:K12067:traE, conjugal transfer pilus assembly protein TraE	P12057:Protein TraE
BHDPMJLH_00096	contig01001	Salmonella sp.	PF07178:TraL protein				ko:K12068:traL, conjugal transfer pilus assembly protein TraL	P08321:Protein TraL
BHDPMJLH_00097	contig01001	Salmonella sp.	PF05513:TraA
BHDPMJLH_00098	contig01001	Salmonella sp.	PF00196:Bacterial regulatory proteins, luxR family
BHDPMJLH_00099	contig01001	Salmonella sp.	PF05509:TraY domain
BHDPMJLH_00100	contig01001	Salmonella sp.
BHDPMJLH_00101	contig01001	Salmonella sp.	PF00196:Bacterial regulatory proteins, luxR family
BHDPMJLH_00102	contig01001	Salmonella sp.
BHDPMJLH_00103	contig01001	Salmonella sp.
BHDPMJLH_00104	contig01001	Salmonella sp.	PF01051:Initiator Replication protein					P03067:PI protein
BHDPMJLH_00105	contig01001	Salmonella sp.	PF00216:Bacterial DNA-binding protein;PF18291:HU domain fused to wHTH, Ig, or Glycine-rich motif				ko:K03530:hupB, DNA-binding protein HU-beta;ko:K04764:ihfA, himA, integration host factor subunit alpha	Q9CI64:DNA-binding protein HU
BHDPMJLH_00106	contig01001	Salmonella sp.	PF13245:AAA domain;PF13538:UvrD-like helicase C-terminal domain;PF01443:Viral (Superfamily 1) RNA helicase					Q8K2I9:F-box DNA helicase 1
BHDPMJLH_00107	contig01001	Salmonella sp.	PF04754:Putative transposase, YhgA-like					P37415:Recombination-promoting nuclease pSLT051
BHDPMJLH_00108	contig01001	Salmonella sp.	PF04352:ProQ/FINO family
BHDPMJLH_00109	contig01001	Salmonella sp.	PF06406:StbA protein				ko:K04046:yegD, hypothetical chaperone protein;ko:K18640:parM, stbA, plasmid segregation protein ParM	P11904:Plasmid segregation protein ParM
BHDPMJLH_00110	contig01001	Salmonella sp.
BHDPMJLH_00111	contig01001	Salmonella sp.						Q00037:Transposase for transposon gamma-delta
BHDPMJLH_00112	contig01001	Salmonella sp.	PF01526:Tn3 transposase DDE domain					P03008:Transposase for transposon Tn3
BHDPMJLH_00113	contig01001	Salmonella sp.						Q00037:Transposase for transposon gamma-delta
BHDPMJLH_00114	contig01001	Salmonella sp.						Q00037:Transposase for transposon gamma-delta
BHDPMJLH_00115	contig01001	Salmonella sp.	PF13700:Domain of unknown function (DUF4158)					Q00037:Transposase for transposon gamma-delta
BHDPMJLH_00116	contig01001	Salmonella sp.	PF00239:Resolvase, N terminal domain					P22996:Resolvase
BHDPMJLH_00117	contig01001	Salmonella sp.						P14565:Multifunctional conjugation protein TraI
BHDPMJLH_00118	contig01001	Salmonella sp.
BHDPMJLH_00119	contig01001	Salmonella sp.
BHDPMJLH_00120	contig01001	Salmonella sp.
BHDPMJLH_00121	contig01001	Salmonella sp.	PF13700:Domain of unknown function (DUF4158)
BHDPMJLH_00122	contig01001	Salmonella sp.	PF03743:Bacterial conjugation TrbI-like protein		2.7.13.3:histidine kinase	map02020:Two-component system;map02025:Biofilm formation - Pseudomonas aeruginosa;map02030:Bacterial chemotaxis;map04112:Cell cycle - Caulobacter	ko:K03407:cheA, two-component system, chemotaxis family, sensor kinase CheA [EC:2.7.13.3];ko:K03646:tolA, colicin import membrane protein;ko:K06596:chpA, chemosensory pili system protein ChpA (sensor histidine kinase/response regulator);ko:K07277:SAM50, TOB55, bamA, outer membrane protein insertion porin family;ko:K12065:traB, conjugal transfer pilus assembly protein TraB;ko:K13593:tipF, cyclic-d…	P41067:Protein TraB
BHDPMJLH_00123	contig01001	Salmonella sp.			2.7.13.3:histidine kinase	map02020:Two-component system;map02025:Biofilm formation - Pseudomonas aeruginosa;map02030:Bacterial chemotaxis;map04112:Cell cycle - Caulobacter	ko:K03407:cheA, two-component system, chemotaxis family, sensor kinase CheA [EC:2.7.13.3];ko:K03646:tolA, colicin import membrane protein;ko:K06596:chpA, chemosensory pili system protein ChpA (sensor histidine kinase/response regulator);ko:K07277:SAM50, TOB55, bamA, outer membrane protein insertion porin family;ko:K12065:traB, conjugal transfer pilus assembly protein TraB;ko:K13593:tipF, cyclic-d…	P41067:Protein TraB
BHDPMJLH_00124	contig01001	Salmonella sp.	PF06586:TraK protein				ko:K12066:traK, conjugal transfer pilus assembly protein TraK	Q46999:TraK lipoprotein
BHDPMJLH_00125	contig01001	Salmonella sp.	PF00004:ATPase family associated with various cellular activities (AAA);PF01695:IstB-like ATP binding protein
BHDPMJLH_00126	contig01001	Salmonella sp.
BHDPMJLH_00127	contig01001	Salmonella sp.
BHDPMJLH_00128	contig01001	Salmonella sp.						Q45618:Putative transposase for insertion sequence element IS5376
BHDPMJLH_00129	contig01001	Salmonella sp.	PF01548:Transposase				ko:K07486:K07486, transposase
BHDPMJLH_00130	contig01001	Salmonella sp.	PF02371:Transposase IS116/IS110/IS902 family				ko:K07486:K07486, transposase	P20665:Pilin gene-inverting protein
BHDPMJLH_00131	contig01001	Salmonella sp.	PF07419:PilM
BHDPMJLH_00132	contig01001	Salmonella sp.	PF13117:Cag pathogenicity island protein Cag12;PF10671:Toxin co-regulated pilus biosynthesis protein Q
BHDPMJLH_00133	contig01001	Salmonella sp.	PF02534:Type IV secretory system Conjugative DNA transfer;PF12696:TraM recognition site of TraD and TraG;PF10412:Type IV secretion-system coupling protein DNA-binding domain			map03070:Bacterial secretion system	ko:K03205:virD4, lvhD4, type IV secretion system protein VirD4 [EC:7.4.2.8]	P09817:Protein VirD4
BHDPMJLH_00134	contig01001	Salmonella sp.				map03070:Bacterial secretion system	ko:K03205:virD4, lvhD4, type IV secretion system protein VirD4 [EC:7.4.2.8]
BHDPMJLH_00135	contig01001	Salmonella sp.	PF00437:Type II/IV secretion system protein			map03070:Bacterial secretion system;map05120:Epithelial cell signaling in Helicobacter pylori infection	ko:K02283:cpaF, tadA, pilus assembly protein CpaF [EC:7.4.2.8];ko:K03196:virB11, lvhB11, type IV secretion system protein VirB11 [EC:7.4.2.8];ko:K12083:ptlH, type IV secretion system protein PtlH [EC:7.4.2.8]	Q8FXK7:Type IV secretion system protein VirB11
BHDPMJLH_00136	contig01001	Salmonella sp.	PF03743:Bacterial conjugation TrbI-like protein			map03070:Bacterial secretion system	ko:K03195:virB10, lvhB10, type IV secretion system protein VirB10	P17800:Protein virB10
BHDPMJLH_00137	contig01001	Salmonella sp.				map03070:Bacterial secretion system;map05120:Epithelial cell signaling in Helicobacter pylori infection	ko:K03204:virB9, lvhB9, type IV secretion system protein VirB9;ko:K12085:ptlF, type IV secretion system protein PtlF;ko:K12093:cag8, cag pathogenicity island protein 8	Q8YDZ1:Type IV secretion system protein virB9
BHDPMJLH_00138	contig01001	Salmonella sp.	PF03524:Conjugal transfer protein			map03070:Bacterial secretion system;map05120:Epithelial cell signaling in Helicobacter pylori infection	ko:K03204:virB9, lvhB9, type IV secretion system protein VirB9;ko:K12085:ptlF, type IV secretion system protein PtlF;ko:K12093:cag8, cag pathogenicity island protein 8	Q2YJ79:Type IV secretion system protein virB9
BHDPMJLH_00139	contig01001	Salmonella sp.	PF04335:VirB8 protein			map03070:Bacterial secretion system	ko:K03203:virB8, lvhB8, type IV secretion system protein VirB8;ko:K12081:ptlE, type IV secretion system protein PtlE	Q7W2U0:Type IV secretion system protein PtlE homolog
BHDPMJLH_00140	contig01001	Salmonella sp.
BHDPMJLH_00141	contig01001	Salmonella sp.				map03070:Bacterial secretion system	ko:K03201:virB6, lvhB6, type IV secretion system protein VirB6
BHDPMJLH_00142	contig01001	Salmonella sp.	PF04610:TrbL/VirB6 plasmid conjugal transfer protein			map03070:Bacterial secretion system	ko:K03201:virB6, lvhB6, type IV secretion system protein VirB6
BHDPMJLH_00143	contig01001	Salmonella sp.
BHDPMJLH_00144	contig01001	Salmonella sp.	PF07996:Type IV secretion system proteins			map02024:Quorum sensing;map03070:Bacterial secretion system	ko:K03200:virB5, lvhB5, type IV secretion system protein VirB5;ko:K20266:trbJ, type IV secretion system protein TrbJ
BHDPMJLH_00145	contig01001	Salmonella sp.				map02024:Quorum sensing;map03070:Bacterial secretion system;map05120:Epithelial cell signaling in Helicobacter pylori infection	ko:K03198:virB3, lvhB3, type IV secretion system protein VirB3;ko:K03199:virB4, lvhB4, type IV secretion system protein VirB4 [EC:7.4.2.8];ko:K12080:ptlC, type IV secretion system protein PtlC [EC:7.4.2.8];ko:K12108:cag23, cag pathogenicity island protein 23 [EC:7.4.2.8];ko:K20529:trbD, type IV secretion system protein TrbD;ko:K20530:trbE, type IV secretion system protein TrbE [EC:7.4.2.8]	Q2YIT8:Type IV secretion system protein virB4
BHDPMJLH_00146	contig01001	Salmonella sp.	PF03135:CagE, TrbE, VirB family, component of type IV transporter system;PF05101:Type IV secretory pathway, VirB3-like protein			map02024:Quorum sensing;map03070:Bacterial secretion system;map05120:Epithelial cell signaling in Helicobacter pylori infection	ko:K03198:virB3, lvhB3, type IV secretion system protein VirB3;ko:K03199:virB4, lvhB4, type IV secretion system protein VirB4 [EC:7.4.2.8];ko:K12080:ptlC, type IV secretion system protein PtlC [EC:7.4.2.8];ko:K12108:cag23, cag pathogenicity island protein 23 [EC:7.4.2.8];ko:K20529:trbD, type IV secretion system protein TrbD;ko:K20530:trbE, type IV secretion system protein TrbE [EC:7.4.2.8]	Q2YIT8:Type IV secretion system protein virB4
BHDPMJLH_00147	contig01001	Salmonella sp.	PF04956:TrbC/VIRB2 pilin
BHDPMJLH_00148	contig01001	Salmonella sp.	PF01464:Transglycosylase SLT domain			map03070:Bacterial secretion system	ko:K03194:virB1, type IV secretion system protein VirB1	Q2YIT5:Type IV secretion system protein virB1
BHDPMJLH_00149	contig01001	Salmonella sp.
BHDPMJLH_00150	contig01001	Salmonella sp.
BHDPMJLH_00151	contig01001	Salmonella sp.
BHDPMJLH_00152	contig01001	Salmonella sp.	PF00196:Bacterial regulatory proteins, luxR family;PF08281:Sigma-70, region 4				ko:K08087:fimW, fimbrial protein FimW;ko:K21963:ecpR, matA, LuxR family transcriptional regulator, Mat/Ecp fimbriae transcriptional regulator
BHDPMJLH_00153	contig01001	Salmonella sp.	PF00196:Bacterial regulatory proteins, luxR family
BHDPMJLH_00154	contig01001	Salmonella sp.
BHDPMJLH_00155	contig01001	Salmonella sp.
BHDPMJLH_00156	contig01001	Salmonella sp.	PF02245:Methylpurine-DNA glycosylase (MPG)		3.2.2.21:DNA-3-methyladenine glycosylase II	map03410:Base excision repair	ko:K03652:MPG, DNA-3-methyladenine glycosylase [EC:3.2.2.21]	Q4LBY8:Putative 3-methyladenine DNA glycosylase
BHDPMJLH_00157	contig01001	Salmonella sp.	PF04754:Putative transposase, YhgA-like					P37415:Recombination-promoting nuclease pSLT051
BHDPMJLH_00158	contig01001	Salmonella sp.
BHDPMJLH_00159	contig01001	Salmonella sp.
BHDPMJLH_00160	contig01001	Salmonella sp.
BHDPMJLH_00161	contig01001	Salmonella sp.						P10027:Uncharacterized 17.4 kDa protein
BHDPMJLH_00162	contig01001	Salmonella sp.						P60119:Putative replication protein
BHDPMJLH_00163	contig01001	Salmonella sp.	PF00004:ATPase family associated with various cellular activities (AAA);PF01695:IstB-like ATP binding protein
BHDPMJLH_00164	contig01001	Salmonella sp.
BHDPMJLH_00165	contig01001	Salmonella sp.
BHDPMJLH_00166	contig01001	Salmonella sp.
BHDPMJLH_00167	contig01001	Salmonella sp.						Q45618:Putative transposase for insertion sequence element IS5376
BHDPMJLH_00168	contig01001	Salmonella sp.	PF04610:TrbL/VirB6 plasmid conjugal transfer protein			map03070:Bacterial secretion system	ko:K03201:virB6, lvhB6, type IV secretion system protein VirB6
BHDPMJLH_00169	contig01001	Salmonella sp.	PF00196:Bacterial regulatory proteins, luxR family
BHDPMJLH_00170	contig01001	Salmonella sp.
BHDPMJLH_00171	contig01001	Salmonella sp.	PF01076:Plasmid recombination enzyme					P15255:65 kDa protein
BHDPMJLH_00172	contig01001	Salmonella sp.
BHDPMJLH_00173	contig01001	Salmonella sp.	PF04610:TrbL/VirB6 plasmid conjugal transfer protein			map03070:Bacterial secretion system	ko:K03201:virB6, lvhB6, type IV secretion system protein VirB6
BHDPMJLH_00174	contig01001	Salmonella sp.	PF00196:Bacterial regulatory proteins, luxR family
BHDPMJLH_00175	contig01001	Salmonella sp.					ko:K03892:arsR, ArsR family transcriptional regulator, arsenate/arsenite/antimonite-responsive transcriptional repressor
BHDPMJLH_00176	contig01001	Salmonella sp.
BHDPMJLH_00177	contig01001	Salmonella sp.	PF01076:Plasmid recombination enzyme					P15255:65 kDa protein
BHDPMJLH_00178	contig01001	Salmonella sp.
BHDPMJLH_00179	contig01001	Salmonella sp.
BHDPMJLH_00180	contig01001	Salmonella sp.	PF00004:ATPase family associated with various cellular activities (AAA);PF01695:IstB-like ATP binding protein
BHDPMJLH_00181	contig01001	Salmonella sp.
BHDPMJLH_00182	contig01001	Salmonella sp.						Q45618:Putative transposase for insertion sequence element IS5376
BHDPMJLH_00183	contig01001	Salmonella sp.						P60119:Putative replication protein
BHDPMJLH_00184	contig01001	Salmonella sp.	PF00226:DnaJ domain				ko:K03686:dnaJ, molecular chaperone DnaJ	O75165:DnaJ homolog subfamily C member 13
BHDPMJLH_00185	contig01001	Salmonella sp.
BHDPMJLH_00186	contig01001	Salmonella sp.
BHDPMJLH_00187	contig01001	Salmonella sp.
BHDPMJLH_00188	contig01001	Salmonella sp.
BHDPMJLH_00189	contig01001	Salmonella sp.
BHDPMJLH_00190	contig01001	Salmonella sp.	PF10881:Protein of unknown function (DUF2726)
BHDPMJLH_00191	contig01001	Salmonella sp.	PF10784:Plasmid stability protein
BHDPMJLH_00192	contig01001	Salmonella sp.	PF06406:StbA protein				ko:K04046:yegD, hypothetical chaperone protein;ko:K18640:parM, stbA, plasmid segregation protein ParM	P11904:Plasmid segregation protein ParM
BHDPMJLH_00193	contig01001	Salmonella sp.	PF02631:RecX family				ko:K03565:recX, regulatory protein	Q6FCG1:Regulatory protein RecX
BHDPMJLH_00194	contig01001	Salmonella sp.	PF00816:H-NS histone family				ko:K03746:hns, DNA-binding protein H-NS;ko:K11685:stpA, DNA-binding protein StpA	P0ACG2:DNA-binding protein StpA
BHDPMJLH_00195	contig01001	Salmonella sp.				map02020:Two-component system;map02024:Quorum sensing	ko:K03746:hns, DNA-binding protein H-NS;ko:K11685:stpA, DNA-binding protein StpA;ko:K20552:ler, transcriptional regulator of LEE operons
BHDPMJLH_00196	contig01001	Salmonella sp.
BHDPMJLH_00197	contig01001	Salmonella sp.	PF01131:DNA topoisomerase;PF01751:Toprim domain;PF13342:C-terminal repeat of topoisomerase		5.99.1.2:DNA topoisomerase		ko:K03168:topA, DNA topoisomerase I [EC:5.6.2.1];ko:K03169:topB, DNA topoisomerase III [EC:5.6.2.1];ko:K07479:yrdD, putative DNA topoisomerase	Q9CP53:DNA topoisomerase 3
BHDPMJLH_00198	contig01001	Salmonella sp.
BHDPMJLH_00199	contig01001	Salmonella sp.
BHDPMJLH_00200	contig01001	Salmonella sp.
BHDPMJLH_00201	contig01001	Salmonella sp.	PF04917:Bacterial shufflon protein, N-terminal constant region			map03070:Bacterial secretion system;map05110:Vibrio cholerae infection;map05111:Biofilm formation - Vibrio cholerae	ko:K02455:gspF, general secretion pathway protein F;ko:K02456:gspG, general secretion pathway protein G;ko:K02457:gspH, general secretion pathway protein H;ko:K02458:gspI, general secretion pathway protein I;ko:K02505:hofC, protein transport protein HofC;ko:K02679:ppdA, prepilin peptidase dependent protein A;ko:K10934:tcpE, toxin coregulated pilus biosynthesis protein E	P09745:Shufflon protein A
BHDPMJLH_00202	contig01001	Salmonella sp.	PF07484:Phage Tail Collar Domain;PF04917:Bacterial shufflon protein, N-terminal constant region			map03070:Bacterial secretion system;map05110:Vibrio cholerae infection;map05111:Biofilm formation - Vibrio cholerae	ko:K02455:gspF, general secretion pathway protein F;ko:K02456:gspG, general secretion pathway protein G;ko:K02457:gspH, general secretion pathway protein H;ko:K02458:gspI, general secretion pathway protein I;ko:K02505:hofC, protein transport protein HofC;ko:K02679:ppdA, prepilin peptidase dependent protein A;ko:K10934:tcpE, toxin coregulated pilus biosynthesis protein E	P09748:Shufflon protein B'
BHDPMJLH_00203	contig01001	Salmonella sp.
BHDPMJLH_00204	contig01001	Salmonella sp.
BHDPMJLH_00205	contig01001	Salmonella sp.	PF01478:Type IV leader peptidase family		3.4.23.43:prepilin peptidase	map03070:Bacterial secretion system	ko:K02464:gspO, general secretion pathway protein O [EC:3.4.23.43 2.1.1.-];ko:K02506:hofD, hopD, leader peptidase HopD [EC:3.4.23.43];ko:K02654:pilD, pppA, leader peptidase (prepilin peptidase) / N-methyltransferase [EC:3.4.23.43 2.1.1.-]
BHDPMJLH_00206	contig01001	Salmonella sp.	PF01464:Transglycosylase SLT domain	GH23:lysozyme type G (EC 3.2.1.17), peptidoglycan lyase (EC 4.2.2.n1) also known in the literature as peptidoglycan lytic transglycosylase, chitinase (EC 3.2.1.14)				Q8X6H3:Peptidoglycan-binding-like protein
BHDPMJLH_00207	contig01001	Salmonella sp.	PF05307:Bundlin;PF08805:PilS N terminal
BHDPMJLH_00208	contig01001	Salmonella sp.	PF00482:Type II secretion system (T2SS), protein F			map03070:Bacterial secretion system;map05110:Vibrio cholerae infection;map05111:Biofilm formation - Vibrio cholerae	ko:K02455:gspF, general secretion pathway protein F;ko:K02505:hofC, protein transport protein HofC;ko:K10934:tcpE, toxin coregulated pilus biosynthesis protein E
BHDPMJLH_00209	contig01001	Salmonella sp.						Q45618:Putative transposase for insertion sequence element IS5376
BHDPMJLH_00210	contig01001	Salmonella sp.
BHDPMJLH_00211	contig01001	Salmonella sp.
BHDPMJLH_00212	contig01001	Salmonella sp.	PF00004:ATPase family associated with various cellular activities (AAA);PF01695:IstB-like ATP binding protein
BHDPMJLH_00213	contig01001	Salmonella sp.	PF00011:Hsp20/alpha crystallin family			map04141:Protein processing in endoplasmic reticulum	ko:K04080:ibpA, molecular chaperone IbpA;ko:K13993:HSP20, HSP20 family protein	P57640:Small heat shock protein ibp
BHDPMJLH_00214	contig01001	Salmonella sp.	PF00437:Type II/IV secretion system protein					P37093:Type II secretion system ATPase E
BHDPMJLH_00215	contig01001	Salmonella sp.
BHDPMJLH_00216	contig01001	Salmonella sp.	PF01661:Macro domain					B7LT90:O-acetyl-ADP-ribose deacetylase
BHDPMJLH_00217	contig01001	Salmonella sp.
BHDPMJLH_00218	contig01001	Salmonella sp.	PF06864:Pilin accessory protein (PilO)
BHDPMJLH_00219	contig01001	Salmonella sp.	PF00263:Bacterial type II and III secretion system protein;PF07655:Secretin N-terminal domain			map03070:Bacterial secretion system;map05111:Biofilm formation - Vibrio cholerae	ko:K02453:gspD, general secretion pathway protein D;ko:K02666:pilQ, type IV pilus assembly protein PilQ;ko:K12282:mshL, MSHA biogenesis protein MshL	Q9S142:Outer membrane lipoprotein BfpB
BHDPMJLH_00220	contig01001	Salmonella sp.
BHDPMJLH_00221	contig01001	Salmonella sp.
BHDPMJLH_00222	contig01001	Salmonella sp.					ko:K12067:traE, conjugal transfer pilus assembly protein TraE	P08322:Protein TraE
BHDPMJLH_00223	contig01001	Salmonella sp.
BHDPMJLH_00224	contig01001	Salmonella sp.	PF01609:Transposase DDE domain;PF13612:Transposase DDE domain
BHDPMJLH_00225	contig01001	Salmonella sp.	PF11863:Protein of unknown function (DUF3383)
BHDPMJLH_00226	contig01001	Salmonella sp.
BHDPMJLH_00227	contig01001	Salmonella sp.
BHDPMJLH_00228	contig01001	Salmonella sp.
BHDPMJLH_00229	contig01001	Salmonella sp.
BHDPMJLH_00230	contig01001	Salmonella sp.
BHDPMJLH_00231	contig01001	Salmonella sp.	PF09950:Uncharacterized protein conserved in bacteria (DUF2184)
BHDPMJLH_00232	contig01001	Salmonella sp.
BHDPMJLH_00233	contig01001	Salmonella sp.						P22996:Resolvase
BHDPMJLH_00234	contig01001	Salmonella sp.						P22996:Resolvase
BHDPMJLH_00235	contig01001	Salmonella sp.	PF13700:Domain of unknown function (DUF4158)					Q00037:Transposase for transposon gamma-delta
BHDPMJLH_00236	contig01001	Salmonella sp.						Q00037:Transposase for transposon gamma-delta
BHDPMJLH_00237	contig01001	Salmonella sp.	PF01526:Tn3 transposase DDE domain					Q00037:Transposase for transposon gamma-delta
BHDPMJLH_00238	contig01001	Salmonella sp.	PF04014:Antidote-toxin recognition MazE, bacterial antitoxin
BHDPMJLH_00239	contig01001	Salmonella sp.	PF00004:ATPase family associated with various cellular activities (AAA);PF01695:IstB-like ATP binding protein
BHDPMJLH_00240	contig01001	Salmonella sp.
BHDPMJLH_00241	contig01001	Salmonella sp.	PF00665:Integrase core domain					Q45618:Putative transposase for insertion sequence element IS5376
BHDPMJLH_00242	contig01001	Salmonella sp.
BHDPMJLH_00243	contig01001	Salmonella sp.	PF02452:PemK-like, MazF-like toxin of type II toxin-antitoxin system				ko:K07171:mazF, ndoA, chpA, mRNA interferase MazF [EC:3.1.-.-];ko:K18841:chpB, chpBK, mRNA interferase ChpB [EC:3.1.-.-]	P13976:Endoribonuclease PemK
BHDPMJLH_00244	contig01001	Salmonella sp.	PF18352:Phage protein Gp138 N-terminal domain
BHDPMJLH_00245	contig01001	Salmonella sp.
BHDPMJLH_00246	contig01001	Salmonella sp.
BHDPMJLH_00247	contig01001	Salmonella sp.					ko:K07171:mazF, ndoA, chpA, mRNA interferase MazF [EC:3.1.-.-];ko:K18841:chpB, chpBK, mRNA interferase ChpB [EC:3.1.-.-]
BHDPMJLH_00248	contig01001	Salmonella sp.
BHDPMJLH_00249	contig01001	Salmonella sp.
BHDPMJLH_00250	contig01001	Salmonella sp.
BHDPMJLH_00251	contig01001	Salmonella sp.
BHDPMJLH_00252	contig01001	Salmonella sp.
BHDPMJLH_00253	contig01001	Salmonella sp.
BHDPMJLH_00254	contig01001	Salmonella sp.
BHDPMJLH_00255	contig01001	Salmonella sp.
BHDPMJLH_00256	contig01001	Salmonella sp.
BHDPMJLH_00257	contig01001	Salmonella sp.	PF05015:RelE-like toxin of type II toxin-antitoxin system HigB				ko:K07334:higB-1, toxin HigB-1	Q7A225:Endoribonuclease HigB
BHDPMJLH_00258	contig01001	Salmonella sp.	PF01381:Helix-turn-helix				ko:K21498:higA-1, antitoxin HigA-1	P67700:Uncharacterized HTH-type transcriptional regulator YddM
BHDPMJLH_00259	contig01001	Salmonella sp.
BHDPMJLH_00260	contig01001	Salmonella sp.
BHDPMJLH_00261	contig01001	Salmonella sp.
BHDPMJLH_00262	contig01001	Salmonella sp.
BHDPMJLH_00263	contig01001	Salmonella sp.
BHDPMJLH_00264	contig01001	Salmonella sp.
BHDPMJLH_00265	contig01001	Salmonella sp.					ko:K07495:K07495, putative transposase
BHDPMJLH_00266	contig01001	Salmonella sp.	PF02803:Thiolase, C-terminal domain;PF00108:Thiolase, N-terminal domain		2.3.1.9:acetyl-CoA C-acetyltransferase	map00071:Fatty acid degradation;map00072:Synthesis and degradation of ketone bodies;map00280:Valine, leucine and isoleucine degradation;map00310:Lysine degradation;map00362:Benzoate degradation;map00380:Tryptophan metabolism;map00620:Pyruvate metabolism;map00630:Glyoxylate and dicarboxylate metabolism;map00640:Propanoate metabolism;map00650:Butanoate metabolism;map00720:Carbon fixation pathways i…	ko:K00626:ACAT, atoB, acetyl-CoA C-acetyltransferase [EC:2.3.1.9]	Q9I2A8:Acetyl-CoA acetyltransferase
BHDPMJLH_00267	contig01001	Salmonella sp.	PF02627:Carboxymuconolactone decarboxylase family;PF07690:Major Facilitator Superfamily		1.11.1.15:peroxiredoxin	map00480:Glutathione metabolism	ko:K03445:nepI, MFS transporter, DHA1 family, purine ribonucleoside efflux pump;ko:K08159:sotB, MFS transporter, DHA1 family, L-arabinose/isopropyl-beta-D-thiogalactopyranoside export protein	A8AGR7:Probable sugar efflux transporter
BHDPMJLH_00268	contig01001	Salmonella sp.						O33611:Inhibition of morphological differentiation protein
CFDABDJM_00001	contig00106	Lactococcus allomyrinae	PF01051:Initiator Replication protein					P17492:Replication protein
CFDABDJM_00002	contig00106	Lactococcus allomyrinae	PF00535:Glycosyl transferase family 2;PF13641:Glycosyltransferase like family 2	GT2_Glycos_transf	2.4.2.53:undecaprenyl-phosphate 4-deoxy-4-formamido-L-arabinose transferase	map00520:Amino sugar and nucleotide sugar metabolism;map01503:Cationic antimicrobial peptide (CAMP) resistance	ko:K10012:arnC, pmrF, undecaprenyl-phosphate 4-deoxy-4-formamido-L-arabinose transferase [EC:2.4.2.53];ko:K12999:rgpI, glucosyltransferase [EC:2.4.1.-];ko:K13670:pimF, putative glycosyltransferase [EC:2.4.-.-]	Q45539:Putative glycosyltransferase CsbB
CFDABDJM_00003	contig00106	Lactococcus allomyrinae
CFDABDJM_00004	contig00106	Lactococcus allomyrinae
CFDABDJM_00005	contig00106	Lactococcus allomyrinae	PF17998:Cell surface antigen I/II C2 terminal domain;PF17802:Prealbumin-like fold domain;PF18202:T-Q ester bond containing domain
CFDABDJM_00006	contig00106	Lactococcus allomyrinae	PF05257:CHAP domain;PF18013:Phage tail lysozyme				ko:K02395:flgJ, peptidoglycan hydrolase FlgJ
CFDABDJM_00007	contig00106	Lactococcus allomyrinae
CFDABDJM_00008	contig00106	Lactococcus allomyrinae						Q4A0G5:Probable transglycosylase IsaA
CFDABDJM_00009	contig00106	Lactococcus allomyrinae	PF01381:Helix-turn-helix
CFDABDJM_00010	contig00106	Lactococcus allomyrinae
CFDABDJM_00011	contig00106	Lactococcus allomyrinae
CFDABDJM_00012	contig00106	Lactococcus allomyrinae
CFDABDJM_00013	contig00106	Lactococcus allomyrinae
CFDABDJM_00014	contig00106	Lactococcus allomyrinae	PF03091:CutA1 divalent ion tolerance protein		2.7.1.24:dephospho-CoA kinase	map00770:Pantothenate and CoA biosynthesis;map01100:Metabolic pathways	ko:K00859:coaE, dephospho-CoA kinase [EC:2.7.1.24];ko:K03926:cutA, periplasmic divalent cation tolerance protein	Q5JDG6:Divalent-cation tolerance protein CutA
CFDABDJM_00015	contig00106	Lactococcus allomyrinae
CFDABDJM_00016	contig00106	Lactococcus allomyrinae
CFDABDJM_00017	contig00106	Lactococcus allomyrinae	PF13930:DNA/RNA non-specific endonuclease				ko:K15051:endA, DNA-entry nuclease	P0A3S3:DNA-entry nuclease
CFDABDJM_00018	contig00106	Lactococcus allomyrinae
CFDABDJM_00019	contig00106	Lactococcus allomyrinae
CFDABDJM_00020	contig00106	Lactococcus allomyrinae
CFDABDJM_00021	contig00106	Lactococcus allomyrinae
CFDABDJM_00022	contig00106	Lactococcus allomyrinae
CFDABDJM_00023	contig00106	Lactococcus allomyrinae
CFDABDJM_00024	contig00106	Lactococcus allomyrinae
CFDABDJM_00025	contig00106	Lactococcus allomyrinae
CFDABDJM_00026	contig00106	Lactococcus allomyrinae
CFDABDJM_00027	contig00106	Lactococcus allomyrinae	PF00004:ATPase family associated with various cellular activities (AAA);PF07724:AAA domain (Cdc48 subfamily);PF07728:AAA domain (dynein-related subfamily);PF05621:Bacterial TniB protein			map01100:Metabolic pathways;map04213:Longevity regulating pathway - multiple species	ko:K03694:clpA, ATP-dependent Clp protease ATP-binding subunit ClpA;ko:K03695:clpB, ATP-dependent Clp protease ATP-binding subunit ClpB;ko:K03696:clpC, ATP-dependent Clp protease ATP-binding subunit ClpC	Q2FDV8:ATP-dependent Clp protease ATP-binding subunit ClpL
CFDABDJM_00028	contig00106	Lactococcus allomyrinae
CFDABDJM_00029	contig00106	Lactococcus allomyrinae
CFDABDJM_00030	contig00106	Lactococcus allomyrinae
CFDABDJM_00031	contig00106	Lactococcus allomyrinae
CFDABDJM_00032	contig00106	Lactococcus allomyrinae
CFDABDJM_00033	contig00106	Lactococcus allomyrinae
CFDABDJM_00034	contig00106	Lactococcus allomyrinae
CFDABDJM_00035	contig00106	Lactococcus allomyrinae
CFDABDJM_00036	contig00106	Lactococcus allomyrinae	PF02661:Fic/DOC family				ko:K07341:doc, death on curing protein	A0QRY0:Toxin Doc
CFDABDJM_00037	contig00106	Lactococcus allomyrinae
CFDABDJM_00038	contig00106	Lactococcus allomyrinae
CFDABDJM_00039	contig00106	Lactococcus allomyrinae	PF01541:GIY-YIG catalytic domain
CFDABDJM_00040	contig00106	Lactococcus allomyrinae
CFDABDJM_00041	contig00106	Lactococcus allomyrinae
CFDABDJM_00042	contig00106	Lactococcus allomyrinae
CFDABDJM_00043	contig00106	Lactococcus allomyrinae
CFDABDJM_00044	contig00106	Lactococcus allomyrinae
CFDABDJM_00045	contig00106	Lactococcus allomyrinae			2.7.6.5:GTP diphosphokinase;3.1.7.2:guanosine-3',5'-bis(diphosphate) 3'-diphosphatase	map00230:Purine metabolism	ko:K01139:spoT, GTP diphosphokinase / guanosine-3',5'-bis(diphosphate) 3'-diphosphatase [EC:2.7.6.5 3.1.7.2]
CFDABDJM_00046	contig00106	Lactococcus allomyrinae
CFDABDJM_00047	contig00106	Lactococcus allomyrinae	PF10263:SprT-like family
CFDABDJM_00048	contig00106	Lactococcus allomyrinae			3.1.22.4:crossover junction endodeoxyribonuclease		ko:K01160:rusA, crossover junction endodeoxyribonuclease RusA [EC:3.1.22.4]
CFDABDJM_00049	contig00106	Lactococcus allomyrinae
CFDABDJM_00050	contig00106	Lactococcus allomyrinae
CFDABDJM_00051	contig00106	Lactococcus allomyrinae
CFDABDJM_00052	contig00106	Lactococcus allomyrinae
CFDABDJM_00053	contig00106	Lactococcus allomyrinae	PF01381:Helix-turn-helix
CFDABDJM_00054	contig00106	Lactococcus allomyrinae
CFDABDJM_00055	contig00106	Lactococcus allomyrinae
CFDABDJM_00056	contig00106	Lactococcus allomyrinae
CFDABDJM_00057	contig00106	Lactococcus allomyrinae
CFDABDJM_00058	contig00106	Lactococcus allomyrinae
CFDABDJM_00059	contig00106	Lactococcus allomyrinae
CFDABDJM_00060	contig00106	Lactococcus allomyrinae
CFDABDJM_00061	contig00106	Lactococcus allomyrinae
CFDABDJM_00062	contig00106	Lactococcus allomyrinae
CFDABDJM_00063	contig00106	Lactococcus allomyrinae
CFDABDJM_00064	contig00106	Lactococcus allomyrinae
CFDABDJM_00065	contig00106	Lactococcus allomyrinae
CFDABDJM_00066	contig00106	Lactococcus allomyrinae
CFDABDJM_00067	contig00106	Lactococcus allomyrinae
CFDABDJM_00068	contig00106	Lactococcus allomyrinae
CFDABDJM_00069	contig00106	Lactococcus allomyrinae
CFDABDJM_00070	contig00106	Lactococcus allomyrinae
CFDABDJM_00071	contig00106	Lactococcus allomyrinae	PF00436:Single-strand binding protein family			map03030:DNA replication;map03430:Mismatch repair;map03440:Homologous recombination	ko:K03111:ssb, single-strand DNA-binding protein	Q9CDM9:Single-stranded DNA-binding protein 2
CFDABDJM_00072	contig00106	Lactococcus allomyrinae				map03030:DNA replication;map03430:Mismatch repair;map03440:Homologous recombination	ko:K03111:ssb, single-strand DNA-binding protein	Q9CDM9:Single-stranded DNA-binding protein 2
CFDABDJM_00073	contig00106	Lactococcus allomyrinae
CFDABDJM_00074	contig00106	Lactococcus allomyrinae
CFDABDJM_00075	contig00106	Lactococcus allomyrinae
CFDABDJM_00076	contig00106	Lactococcus allomyrinae
CFDABDJM_00077	contig00106	Lactococcus allomyrinae
CFDABDJM_00078	contig00106	Lactococcus allomyrinae
CFDABDJM_00079	contig00106	Lactococcus allomyrinae	PF13443:Cro/C1-type HTH DNA-binding domain;PF01381:Helix-turn-helix
CFDABDJM_00080	contig00106	Lactococcus allomyrinae
CFDABDJM_00081	contig00106	Lactococcus allomyrinae
CFDABDJM_00082	contig00106	Lactococcus allomyrinae	PF14264:Glucosyl transferase GtrII
CFDABDJM_00083	contig00106	Lactococcus allomyrinae
CFDABDJM_00084	contig00106	Lactococcus allomyrinae
CFDABDJM_00085	contig00106	Lactococcus allomyrinae	PF13443:Cro/C1-type HTH DNA-binding domain;PF01381:Helix-turn-helix
CFDABDJM_00086	contig00106	Lactococcus allomyrinae
CFDABDJM_00087	contig00106	Lactococcus allomyrinae
CFDABDJM_00088	contig00106	Lactococcus allomyrinae					ko:K03466:ftsK, spoIIIE, DNA segregation ATPase FtsK/SpoIIIE, S-DNA-T family	C0SP86:DNA translocase SftA
CFDABDJM_00089	contig00106	Lactococcus allomyrinae					ko:K03466:ftsK, spoIIIE, DNA segregation ATPase FtsK/SpoIIIE, S-DNA-T family	Q88V72:DNA translocase FtsK
CFDABDJM_00090	contig00106	Lactococcus allomyrinae
CFDABDJM_00091	contig00106	Lactococcus allomyrinae	PF04203:Sortase domain		3.4.22.70:sortase A		ko:K07284:srtA, sortase A [EC:3.4.22.70]	Q8E5N2:Sortase A
CFDABDJM_00092	contig00106	Lactococcus allomyrinae
CFDABDJM_00093	contig00106	Lactococcus allomyrinae
CFDABDJM_00094	contig00106	Lactococcus allomyrinae
CFDABDJM_00095	contig00106	Lactococcus allomyrinae
CFDABDJM_00096	contig00106	Lactococcus allomyrinae
CFDABDJM_00097	contig00106	Lactococcus allomyrinae
CFDABDJM_00098	contig00106	Lactococcus allomyrinae	PF00216:Bacterial DNA-binding protein				ko:K03530:hupB, DNA-binding protein HU-beta	Q9CI64:DNA-binding protein HU
CFDABDJM_00099	contig00106	Lactococcus allomyrinae
CFDABDJM_00100	contig00106	Lactococcus allomyrinae
CFDABDJM_00101	contig00106	Lactococcus allomyrinae
CFDABDJM_00102	contig00106	Lactococcus allomyrinae
CFDABDJM_00103	contig00106	Lactococcus allomyrinae
CFDABDJM_00104	contig00106	Lactococcus allomyrinae
CFDABDJM_00105	contig00106	Lactococcus allomyrinae
CFDABDJM_00106	contig00106	Lactococcus allomyrinae
CFDABDJM_00107	contig00106	Lactococcus allomyrinae
CFDABDJM_00108	contig00106	Lactococcus allomyrinae
CFDABDJM_00109	contig00106	Lactococcus allomyrinae
CFDABDJM_00110	contig00106	Lactococcus allomyrinae
CFDABDJM_00111	contig00106	Lactococcus allomyrinae
CFDABDJM_00112	contig00106	Lactococcus allomyrinae
CFDABDJM_00113	contig00106	Lactococcus allomyrinae					ko:K07483:K07483, transposase;ko:K07497:K07497, putative transposase
CFDABDJM_00114	contig00106	Lactococcus allomyrinae
CFDABDJM_00115	contig00106	Lactococcus allomyrinae	PF09903:Uncharacterized protein conserved in bacteria (DUF2130)					P47394:Uncharacterized protein MG148
CFDABDJM_00116	contig00106	Lactococcus allomyrinae	PF18143:HAD domain in Swiss Army Knife RNA repair proteins
CFDABDJM_00117	contig00106	Lactococcus allomyrinae	PF00912:Transglycosylase;PF00905:Penicillin binding protein transpeptidase domain	GT51:murein polymerase (EC 2.4.1.129).	2.4.1.129:peptidoglycan glycosyltransferase;3.4.16.4:serine-type D-Ala-D-Ala carboxypeptidase	map00550:Peptidoglycan biosynthesis;map01100:Metabolic pathways;map01501:beta-Lactam resistance	ko:K05365:mrcB, penicillin-binding protein 1B [EC:2.4.1.129 3.4.16.4];ko:K05366:mrcA, penicillin-binding protein 1A [EC:2.4.1.129 3.4.16.4];ko:K21464:pbpG, penicillin-binding protein 2D [EC:2.4.1.129 3.4.16.4]	P39793:Penicillin-binding protein 1A/1B
CFDABDJM_00118	contig00106	Lactococcus allomyrinae
CFDABDJM_00119	contig00106	Lactococcus allomyrinae
CFDABDJM_00120	contig00106	Lactococcus allomyrinae
CFDABDJM_00121	contig00106	Lactococcus allomyrinae
CFDABDJM_00122	contig00106	Lactococcus allomyrinae
CFDABDJM_00123	contig00106	Lactococcus allomyrinae
CFDABDJM_00124	contig00106	Lactococcus allomyrinae	PF13708:Domain of unknown function (DUF4942)		3.1.21.3:type I site-specific deoxyribonuclease		ko:K01154:hsdS, type I restriction enzyme, S subunit [EC:3.1.21.3]
DBODKLEH_00001	contig00072	Arsenophonus nasoniae	PF00313:'Cold-shock' DNA-binding domain				ko:K03704:cspA, cold shock protein	P0A9Y8:Cold shock-like protein CspC
DBODKLEH_00002	contig00072	Arsenophonus nasoniae	PF10781:Dextransucrase DSRB					C6D9C1:Protein DsrB
DBODKLEH_00003	contig00072	Arsenophonus nasoniae	PF05247:Flagellar transcriptional activator (FlhD)			map02020:Two-component system;map02024:Quorum sensing;map02026:Biofilm formation - Escherichia coli;map02040:Flagellar assembly	ko:K02403:flhD, flagellar transcriptional activator FlhD	Q9X9F2:Flagellar transcriptional regulator FlhD
DBODKLEH_00004	contig00072	Arsenophonus nasoniae	PF05280:Flagellar transcriptional activator (FlhC)			map02020:Two-component system;map02024:Quorum sensing;map02026:Biofilm formation - Escherichia coli;map02040:Flagellar assembly	ko:K02402:flhC, flagellar transcriptional activator FlhC	Q9X9F3:Flagellar transcriptional regulator FlhC
DBODKLEH_00005	contig00072	Arsenophonus nasoniae	PF01618:MotA/TolQ/ExbB proton channel family			map02020:Two-component system;map02030:Bacterial chemotaxis;map02040:Flagellar assembly	ko:K02556:motA, chemotaxis protein MotA	P55891:Motility protein A
DBODKLEH_00006	contig00072	Arsenophonus nasoniae	PF13677:Membrane MotB of proton-channel complex MotA/MotB ;PF00691:OmpA family			map02030:Bacterial chemotaxis;map02040:Flagellar assembly	ko:K02557:motB, chemotaxis protein MotB	P55892:Motility protein B
DBODKLEH_00007	contig00072	Arsenophonus nasoniae	PF17274:Family of unknown function (DUF5339)
DBODKLEH_00008	contig00072	Arsenophonus nasoniae				map02020:Two-component system;map02030:Bacterial chemotaxis;map02040:Flagellar assembly;map03070:Bacterial secretion system	ko:K02401:flhB, flagellar biosynthesis protein FlhB;ko:K02556:motA, chemotaxis protein MotA;ko:K03229:yscU, sctU, hrcU, ssaU, type III secretion protein U;ko:K04061:flhB2, flagellar biosynthesis protein;ko:K13820:fliR-flhB, flagellar biosynthesis protein FliR/FlhB	Q56886:Flagellar biosynthetic protein FlhB
DBODKLEH_00009	contig00072	Arsenophonus nasoniae				map02020:Two-component system;map02030:Bacterial chemotaxis;map02040:Flagellar assembly;map03070:Bacterial secretion system	ko:K02401:flhB, flagellar biosynthesis protein FlhB;ko:K02556:motA, chemotaxis protein MotA;ko:K03229:yscU, sctU, hrcU, ssaU, type III secretion protein U;ko:K04061:flhB2, flagellar biosynthesis protein;ko:K13820:fliR-flhB, flagellar biosynthesis protein FliR/FlhB	Q56886:Flagellar biosynthetic protein FlhB
DBODKLEH_00010	contig00072	Arsenophonus nasoniae	PF00771:FHIPEP family			map02040:Flagellar assembly	ko:K02400:flhA, flagellar biosynthesis protein FlhA	Q51910:Flagellar biosynthesis protein FlhA
DBODKLEH_00011	contig00072	Arsenophonus nasoniae				map02040:Flagellar assembly	ko:K02400:flhA, flagellar biosynthesis protein FlhA	Q51910:Flagellar biosynthesis protein FlhA
DBODKLEH_00012	contig00072	Arsenophonus nasoniae	PF05130:FlgN protein			map02040:Flagellar assembly	ko:K02399:flgN, flagellar biosynthesis protein FlgN	P96975:Flagella synthesis protein FlgN
DBODKLEH_00013	contig00072	Arsenophonus nasoniae	PF13144:Chaperone for flagella basal body P-ring formation;PF17656:FlgA N-terminal domain;PF08666:SAF domain			map02040:Flagellar assembly	ko:K02279:cpaB, rcpC, pilus assembly protein CpaB;ko:K02386:flgA, flagellar basal body P-ring formation protein FlgA	Q56892:Flagella basal body P-ring formation protein FlgA
DBODKLEH_00014	contig00072	Arsenophonus nasoniae	PF00460:Flagella basal body rod protein			map02040:Flagellar assembly	ko:K02387:flgB, flagellar basal-body rod protein FlgB	C8BKB7:Flagellar basal body rod protein FlgB
DBODKLEH_00015	contig00072	Arsenophonus nasoniae	PF06429:Flagellar basal body rod FlgEFG protein C-terminal;PF00460:Flagella basal body rod protein			map02040:Flagellar assembly	ko:K02388:flgC, flagellar basal-body rod protein FlgC	Q56894:Flagellar basal-body rod protein FlgC
DBODKLEH_00016	contig00072	Arsenophonus nasoniae	PF03963:Flagellar hook capping protein - N-terminal region;PF13860:FlgD Ig-like domain;PF13861:FlgD Tudor-like domain			map02040:Flagellar assembly	ko:K02389:flgD, flagellar basal-body rod modification protein FlgD;ko:K02390:flgE, flagellar hook protein FlgE	P0A1J0:Basal-body rod modification protein FlgD
DBODKLEH_00017	contig00072	Arsenophonus nasoniae	PF07559:Flagellar basal body protein FlaE;PF00460:Flagella basal body rod protein					P0A1J2:Flagellar hook protein FlgE
DBODKLEH_00018	contig00072	Arsenophonus nasoniae	PF06429:Flagellar basal body rod FlgEFG protein C-terminal					P0A1J2:Flagellar hook protein FlgE
DBODKLEH_00019	contig00072	Arsenophonus nasoniae	PF06429:Flagellar basal body rod FlgEFG protein C-terminal;PF00460:Flagella basal body rod protein			map02040:Flagellar assembly	ko:K02391:flgF, flagellar basal-body rod protein FlgF	P16323:Flagellar basal-body rod protein FlgF
DBODKLEH_00020	contig00072	Arsenophonus nasoniae	PF00460:Flagella basal body rod protein			map02040:Flagellar assembly	ko:K02392:flgG, flagellar basal-body rod protein FlgG	P0ABX7:Flagellar basal-body rod protein FlgG
DBODKLEH_00021	contig00072	Arsenophonus nasoniae	PF06429:Flagellar basal body rod FlgEFG protein C-terminal			map02040:Flagellar assembly	ko:K02392:flgG, flagellar basal-body rod protein FlgG	P0A1J4:Flagellar basal-body rod protein FlgG
DBODKLEH_00022	contig00072	Arsenophonus nasoniae	PF02107:Flagellar L-ring protein			map02040:Flagellar assembly	ko:K02393:flgH, flagellar L-ring protein FlgH	Q7N5M7:Flagellar L-ring protein
DBODKLEH_00023	contig00072	Arsenophonus nasoniae				map02040:Flagellar assembly	ko:K02394:flgI, flagellar P-ring protein FlgI	Q7N5M6:Flagellar P-ring protein
DBODKLEH_00024	contig00072	Arsenophonus nasoniae				map02040:Flagellar assembly	ko:K02394:flgI, flagellar P-ring protein FlgI	Q7N5M6:Flagellar P-ring protein
DBODKLEH_00025	contig00072	Arsenophonus nasoniae	PF01832:Mannosyl-glycoprotein endo-beta-N-acetylglucosaminidase;PF10135:Rod binding protein	GH73:lysozyme (EC 3.2.1.17), mannosyl-glycoprotein endo-beta-N-acetylglucosaminidase (EC 3.2.1.96), peptidoglycan hydrolase with endo-beta-N-acetylglucosaminidase specificity (EC 3.2.1.-)	3.5.1.28:N-acetylmuramoyl-L-alanine amidase	map01503:Cationic antimicrobial peptide (CAMP) resistance	ko:K01448:amiABC, N-acetylmuramoyl-L-alanine amidase [EC:3.5.1.28];ko:K02395:flgJ, peptidoglycan hydrolase FlgJ	P15931:Peptidoglycan hydrolase FlgJ
DBODKLEH_00026	contig00072	Arsenophonus nasoniae	PF00460:Flagella basal body rod protein			map02040:Flagellar assembly	ko:K02396:flgK, flagellar hook-associated protein 1	P33235:Flagellar hook-associated protein 1
DBODKLEH_00027	contig00072	Arsenophonus nasoniae	PF06429:Flagellar basal body rod FlgEFG protein C-terminal			map02040:Flagellar assembly	ko:K02396:flgK, flagellar hook-associated protein 1	P33235:Flagellar hook-associated protein 1
DBODKLEH_00028	contig00072	Arsenophonus nasoniae	PF00669:Bacterial flagellin N-terminal helical region			map02040:Flagellar assembly	ko:K02397:flgL, flagellar hook-associated protein 3 FlgL	P29744:Flagellar hook-associated protein 3
DBODKLEH_00029	contig00072	Arsenophonus nasoniae	PF00497:Bacterial extracellular solute-binding proteins, family 3		4.2.1.51:prephenate dehydratase;4.2.1.91:arogenate dehydratase	map00400:Phenylalanine, tyrosine and tryptophan biosynthesis;map01100:Metabolic pathways;map01110:Biosynthesis of secondary metabolites;map01130;map01230:Biosynthesis of amino acids	ko:K01713:pheC, cyclohexadienyl dehydratase [EC:4.2.1.51 4.2.1.91];ko:K02030:ABC.PA.S, polar amino acid transport system substrate-binding protein	Q01269:Cyclohexadienyl dehydratase
DBODKLEH_00030	contig00072	Arsenophonus nasoniae	PF01311:Bacterial export proteins, family 1			map02040:Flagellar assembly	ko:K02421:fliR, flagellar biosynthesis protein FliR	P34202:Flagellar biosynthetic protein FliR
DBODKLEH_00031	contig00072	Arsenophonus nasoniae				map02040:Flagellar assembly	ko:K02421:fliR, flagellar biosynthesis protein FliR	P34202:Flagellar biosynthetic protein FliR
DBODKLEH_00032	contig00072	Arsenophonus nasoniae	PF01313:Bacterial export proteins, family 3			map02040:Flagellar assembly	ko:K02420:fliQ, flagellar biosynthesis protein FliQ	P0AC09:Flagellar biosynthetic protein FliQ
DBODKLEH_00033	contig00072	Arsenophonus nasoniae	PF01548:Transposase				ko:K07486:K07486, transposase
DBODKLEH_00034	contig00072	Arsenophonus nasoniae	PF02371:Transposase IS116/IS110/IS902 family				ko:K07486:K07486, transposase
DBODKLEH_00035	contig00072	Arsenophonus nasoniae	PF00813:FliP family			map02040:Flagellar assembly;map03070:Bacterial secretion system	ko:K02419:fliP, flagellar biosynthesis protein FliP;ko:K03226:yscR, sctR, hrcR, ssaR, type III secretion protein R	P0AC06:Flagellar biosynthetic protein FliP
DBODKLEH_00036	contig00072	Arsenophonus nasoniae	PF04347:Flagellar biosynthesis protein, FliO			map02040:Flagellar assembly	ko:K02418:fliO, fliZ, flagellar protein FliO/FliZ	P22586:Flagellar protein FliO
DBODKLEH_00037	contig00072	Arsenophonus nasoniae	PF01052:Type III flagellar switch regulator (C-ring) FliN C-term			map02030:Bacterial chemotaxis;map02040:Flagellar assembly	ko:K02417:fliN, flagellar motor switch protein FliN	P35539:Flagellar motor switch protein FliN (Fragment)
DBODKLEH_00038	contig00072	Arsenophonus nasoniae	PF16973:Flagellar motor switch protein FliN N-terminal			map02030:Bacterial chemotaxis;map02040:Flagellar assembly	ko:K02417:fliN, flagellar motor switch protein FliN	P15070:Flagellar motor switch protein FliN
DBODKLEH_00039	contig00072	Arsenophonus nasoniae	PF01052:Type III flagellar switch regulator (C-ring) FliN C-term			map02030:Bacterial chemotaxis;map02040:Flagellar assembly	ko:K02416:fliM, flagellar motor switch protein FliM	P06974:Flagellar motor switch protein FliM
DBODKLEH_00040	contig00072	Arsenophonus nasoniae	PF02154:Flagellar motor switch protein FliM			map02030:Bacterial chemotaxis;map02040:Flagellar assembly	ko:K02416:fliM, flagellar motor switch protein FliM	P26418:Flagellar motor switch protein FliM
DBODKLEH_00041	contig00072	Arsenophonus nasoniae				map02030:Bacterial chemotaxis;map02040:Flagellar assembly	ko:K02416:fliM, flagellar motor switch protein FliM	P06974:Flagellar motor switch protein FliM
DBODKLEH_00042	contig00072	Arsenophonus nasoniae	PF03748:Flagellar basal body-associated protein FliL				ko:K02415:fliL, flagellar protein FliL	P26417:Flagellar protein FliL
DBODKLEH_00043	contig00072	Arsenophonus nasoniae	PF02120:Flagellar hook-length control protein FliK			map02040:Flagellar assembly	ko:K02414:fliK, flagellar hook-length control protein FliK	P52614:Flagellar hook-length control protein
DBODKLEH_00044	contig00072	Arsenophonus nasoniae	PF02050:Flagellar FliJ protein			map02040:Flagellar assembly	ko:K02413:fliJ, flagellar protein FliJ	P52613:Flagellar FliJ protein
DBODKLEH_00045	contig00072	Arsenophonus nasoniae	PF00006:ATP synthase alpha/beta family, nucleotide-binding domain;PF02874:ATP synthase alpha/beta family, beta-barrel domain;PF18269:T3SS EscN ATPase C-terminal domain		3.6.3.14:H+-transporting two-sector ATPase	map02040:Flagellar assembly	ko:K02412:fliI, flagellum-specific ATP synthase [EC:7.4.2.8]	P52612:Flagellum-specific ATP synthase
DBODKLEH_00046	contig00072	Arsenophonus nasoniae	PF02108:Flagellar assembly protein FliH			map02040:Flagellar assembly	ko:K02411:fliH, flagellar assembly protein FliH	P31068:Flagellar assembly protein FliH
DBODKLEH_00047	contig00072	Arsenophonus nasoniae	PF01706:FliG C-terminal domain;PF14841:FliG middle domain;PF14842:FliG N-terminal domain			map02030:Bacterial chemotaxis;map02040:Flagellar assembly	ko:K02410:fliG, flagellar motor switch protein FliG	P0ABZ3:Flagellar motor switch protein FliG
DBODKLEH_00048	contig00072	Arsenophonus nasoniae				map02040:Flagellar assembly	ko:K02409:fliF, flagellar M-ring protein FliF
DBODKLEH_00049	contig00072	Arsenophonus nasoniae	PF01514:Secretory protein of YscJ/FliF family;PF08345:Flagellar M-ring protein C-terminal			map02040:Flagellar assembly	ko:K02409:fliF, flagellar M-ring protein FliF	P25798:Flagellar M-ring protein
DBODKLEH_00050	contig00072	Arsenophonus nasoniae	PF02049:Flagellar hook-basal body complex protein FliE			map02040:Flagellar assembly	ko:K02408:fliE, flagellar hook-basal body complex protein FliE	Q7N5J9:Flagellar hook-basal body complex protein FliE
DBODKLEH_00051	contig00072	Arsenophonus nasoniae	PF05400:Flagellar protein FliT			map02040:Flagellar assembly	ko:K02423:fliT, flagellar protein FliT	Q7N5J7:Flagellar protein FliT
DBODKLEH_00052	contig00072	Arsenophonus nasoniae				map02040:Flagellar assembly	ko:K02422:fliS, flagellar secretion chaperone FliS	P26609:Flagellar secretion chaperone FliS
DBODKLEH_00053	contig00072	Arsenophonus nasoniae	PF07195:Flagellar hook-associated protein 2 C-terminus			map02040:Flagellar assembly	ko:K02407:fliD, flagellar hook-associated protein 2	Q56827:Flagellar hook-associated protein 2
DBODKLEH_00054	contig00072	Arsenophonus nasoniae				map02040:Flagellar assembly	ko:K02407:fliD, flagellar hook-associated protein 2	P16328:Flagellar hook-associated protein 2
DBODKLEH_00055	contig00072	Arsenophonus nasoniae	PF07196:Flagellin hook IN motif			map02040:Flagellar assembly	ko:K02407:fliD, flagellar hook-associated protein 2	P42274:Flagellar hook-associated protein 2 (Fragment)
DBODKLEH_00056	contig00072	Arsenophonus nasoniae
DBODKLEH_00057	contig00072	Arsenophonus nasoniae	PF02465:Flagellar hook-associated protein 2 N-terminus			map02040:Flagellar assembly	ko:K02407:fliD, flagellar hook-associated protein 2	P42274:Flagellar hook-associated protein 2 (Fragment)
DBODKLEH_00058	contig00072	Arsenophonus nasoniae	PF00700:Bacterial flagellin C-terminal helical region;PF00669:Bacterial flagellin N-terminal helical region			map02020:Two-component system;map02040:Flagellar assembly;map04621:NOD-like receptor signaling pathway;map04626:Plant-pathogen interaction;map05132:Salmonella infection;map05134:Legionellosis	ko:K02406:fliC, hag, flagellin	P06179:Flagellin
DBODKLEH_00059	contig00072	Arsenophonus nasoniae	PF04542:Sigma-70 region 2 ;PF04539:Sigma-70 region 3;PF04545:Sigma-70, region 4;PF08281:Sigma-70, region 4			map02020:Two-component system;map02025:Biofilm formation - Pseudomonas aeruginosa;map02026:Biofilm formation - Escherichia coli;map02040:Flagellar assembly;map05111:Biofilm formation - Vibrio cholerae	ko:K02405:fliA, whiG, RNA polymerase sigma factor FliA	P52621:RNA polymerase sigma factor FliA
DBODKLEH_00060	contig00072	Arsenophonus nasoniae	PF02899:Phage integrase, N-terminal SAM-like domain			map02026:Biofilm formation - Escherichia coli	ko:K02425:fliZ, regulator of sigma S factor FliZ	P0A211:Protein FliZ
DBODKLEH_00061	contig00072	Arsenophonus nasoniae	PF00171:Aldehyde dehydrogenase family		1.2.1.88:L-glutamate gamma-semialdehyde dehydrogenase;1.3.8.7:medium-chain acyl-CoA dehydrogenase;1.5.5.2:proline dehydrogenase	map00071:Fatty acid degradation;map00250:Alanine, aspartate and glutamate metabolism;map00280:Valine, leucine and isoleucine degradation;map00330:Arginine and proline metabolism;map00410:beta-Alanine metabolism;map00640:Propanoate metabolism;map01100:Metabolic pathways;map01110:Biosynthesis of secondary metabolites;map01130;map01200:Carbon metabolism;map01212:Fatty acid metabolism;map03320:PPAR s…	ko:K00249:ACADM, acd, acyl-CoA dehydrogenase [EC:1.3.8.7];ko:K00294:E1.2.1.88, 1-pyrroline-5-carboxylate dehydrogenase [EC:1.2.1.88];ko:K13821:putA, RHH-type transcriptional regulator, proline utilization regulon repressor / proline dehydrogenase / delta 1-pyrroline-5-carboxylate dehydrogenase [EC:1.5.5.2 1.2.1.88]	P09546:Bifunctional protein PutA
DBODKLEH_00062	contig00072	Arsenophonus nasoniae	PF01619:Proline dehydrogenase;PF14850:DNA-binding domain of Proline dehydrogenase		1.5.5.2:proline dehydrogenase;1.2.1.88:L-glutamate gamma-semialdehyde dehydrogenase;1.3.8.7:medium-chain acyl-CoA dehydrogenase	map00330:Arginine and proline metabolism;map00250:Alanine, aspartate and glutamate metabolism;map00071:Fatty acid degradation;map00280:Valine, leucine and isoleucine degradation;map00410:beta-Alanine metabolism;map00640:Propanoate metabolism;map01100:Metabolic pathways;map01110:Biosynthesis of secondary metabolites;map01130;map01200:Carbon metabolism;map01212:Fatty acid metabolism;map03320:PPAR s…	ko:K00249:ACADM, acd, acyl-CoA dehydrogenase [EC:1.3.8.7];ko:K00294:E1.2.1.88, 1-pyrroline-5-carboxylate dehydrogenase [EC:1.2.1.88];ko:K13821:putA, RHH-type transcriptional regulator, proline utilization regulon repressor / proline dehydrogenase / delta 1-pyrroline-5-carboxylate dehydrogenase [EC:1.5.5.2 1.2.1.88]	O52485:Bifunctional protein PutA
DBODKLEH_00063	contig00072	Arsenophonus nasoniae	PF18327:Proline utilization A proline dehydrogenase N-terminal domain		1.5.5.2:proline dehydrogenase;1.2.1.88:L-glutamate gamma-semialdehyde dehydrogenase;1.3.8.7:medium-chain acyl-CoA dehydrogenase	map00330:Arginine and proline metabolism;map00250:Alanine, aspartate and glutamate metabolism;map00071:Fatty acid degradation;map00280:Valine, leucine and isoleucine degradation;map00410:beta-Alanine metabolism;map00640:Propanoate metabolism;map01100:Metabolic pathways;map01110:Biosynthesis of secondary metabolites;map01130;map01200:Carbon metabolism;map01212:Fatty acid metabolism;map03320:PPAR s…	ko:K00249:ACADM, acd, acyl-CoA dehydrogenase [EC:1.3.8.7];ko:K00294:E1.2.1.88, 1-pyrroline-5-carboxylate dehydrogenase [EC:1.2.1.88];ko:K13821:putA, RHH-type transcriptional regulator, proline utilization regulon repressor / proline dehydrogenase / delta 1-pyrroline-5-carboxylate dehydrogenase [EC:1.5.5.2 1.2.1.88]	O52485:Bifunctional protein PutA
DBODKLEH_00064	contig00072	Arsenophonus nasoniae	PF00474:Sodium:solute symporter family				ko:K11928:putP, sodium/proline symporter	P07117:Sodium/proline symporter
DBODKLEH_00065	contig00072	Arsenophonus nasoniae
DBODKLEH_00066	contig00072	Arsenophonus nasoniae	PF14842:FliG N-terminal domain			map02030:Bacterial chemotaxis;map02040:Flagellar assembly	ko:K02410:fliG, flagellar motor switch protein FliG	P0A1K0:Flagellar motor switch protein FliG
DBODKLEH_00067	contig00072	Arsenophonus nasoniae	PF08345:Flagellar M-ring protein C-terminal			map02040:Flagellar assembly	ko:K02409:fliF, flagellar M-ring protein FliF	P25798:Flagellar M-ring protein
DBODKLEH_00068	contig00072	Arsenophonus nasoniae	PF01514:Secretory protein of YscJ/FliF family			map02040:Flagellar assembly	ko:K02409:fliF, flagellar M-ring protein FliF	P25798:Flagellar M-ring protein
DBODKLEH_00069	contig00072	Arsenophonus nasoniae	PF02049:Flagellar hook-basal body complex protein FliE			map02040:Flagellar assembly	ko:K02408:fliE, flagellar hook-basal body complex protein FliE	Q7N5J9:Flagellar hook-basal body complex protein FliE
DBODKLEH_00070	contig00072	Arsenophonus nasoniae	PF05400:Flagellar protein FliT			map02040:Flagellar assembly	ko:K02423:fliT, flagellar protein FliT	Q7N5J7:Flagellar protein FliT
DBODKLEH_00071	contig00072	Arsenophonus nasoniae				map02040:Flagellar assembly	ko:K02422:fliS, flagellar secretion chaperone FliS	P26609:Flagellar secretion chaperone FliS
DBODKLEH_00072	contig00072	Arsenophonus nasoniae				map02040:Flagellar assembly	ko:K02407:fliD, flagellar hook-associated protein 2
DBODKLEH_00073	contig00072	Arsenophonus nasoniae				map02040:Flagellar assembly	ko:K02407:fliD, flagellar hook-associated protein 2	P16328:Flagellar hook-associated protein 2
DBODKLEH_00074	contig00072	Arsenophonus nasoniae	PF07196:Flagellin hook IN motif			map02040:Flagellar assembly	ko:K02407:fliD, flagellar hook-associated protein 2	P42274:Flagellar hook-associated protein 2 (Fragment)
DBODKLEH_00075	contig00072	Arsenophonus nasoniae
DBODKLEH_00076	contig00072	Arsenophonus nasoniae	PF02465:Flagellar hook-associated protein 2 N-terminus			map02040:Flagellar assembly	ko:K02407:fliD, flagellar hook-associated protein 2	Q56827:Flagellar hook-associated protein 2
DBODKLEH_00077	contig00072	Arsenophonus nasoniae	PF00669:Bacterial flagellin N-terminal helical region			map02020:Two-component system;map02040:Flagellar assembly;map04621:NOD-like receptor signaling pathway;map04626:Plant-pathogen interaction;map05132:Salmonella infection;map05134:Legionellosis	ko:K02406:fliC, hag, flagellin	Q06968:Flagellin
DBODKLEH_00078	contig00072	Arsenophonus nasoniae				map02020:Two-component system;map02040:Flagellar assembly;map04621:NOD-like receptor signaling pathway;map04626:Plant-pathogen interaction;map05132:Salmonella infection;map05134:Legionellosis	ko:K02406:fliC, hag, flagellin
DBODKLEH_00079	contig00072	Arsenophonus nasoniae	PF00700:Bacterial flagellin C-terminal helical region			map02020:Two-component system;map02040:Flagellar assembly;map04621:NOD-like receptor signaling pathway;map04626:Plant-pathogen interaction;map05132:Salmonella infection;map05134:Legionellosis	ko:K02406:fliC, hag, flagellin	P06176:Flagellin
DBODKLEH_00080	contig00072	Arsenophonus nasoniae	PF04542:Sigma-70 region 2			map02020:Two-component system;map02025:Biofilm formation - Pseudomonas aeruginosa;map02026:Biofilm formation - Escherichia coli;map02040:Flagellar assembly;map05111:Biofilm formation - Vibrio cholerae	ko:K02405:fliA, whiG, RNA polymerase sigma factor FliA	P0AEM8:RNA polymerase sigma factor FliA
DBODKLEH_00081	contig00072	Arsenophonus nasoniae	PF04539:Sigma-70 region 3;PF04545:Sigma-70, region 4;PF08281:Sigma-70, region 4			map02020:Two-component system;map02025:Biofilm formation - Pseudomonas aeruginosa;map02026:Biofilm formation - Escherichia coli;map02040:Flagellar assembly;map05111:Biofilm formation - Vibrio cholerae	ko:K02405:fliA, whiG, RNA polymerase sigma factor FliA	P52621:RNA polymerase sigma factor FliA
DBODKLEH_00082	contig00072	Arsenophonus nasoniae	PF02899:Phage integrase, N-terminal SAM-like domain			map02026:Biofilm formation - Escherichia coli	ko:K02425:fliZ, regulator of sigma S factor FliZ	P0A211:Protein FliZ
DBODKLEH_00083	contig00072	Arsenophonus nasoniae						P09546:Bifunctional protein PutA
DBODKLEH_00084	contig00072	Arsenophonus nasoniae			1.2.1.88:L-glutamate gamma-semialdehyde dehydrogenase;1.3.8.7:medium-chain acyl-CoA dehydrogenase;1.5.5.2:proline dehydrogenase	map00071:Fatty acid degradation;map00250:Alanine, aspartate and glutamate metabolism;map00280:Valine, leucine and isoleucine degradation;map00330:Arginine and proline metabolism;map00410:beta-Alanine metabolism;map00640:Propanoate metabolism;map01100:Metabolic pathways;map01110:Biosynthesis of secondary metabolites;map01130;map01200:Carbon metabolism;map01212:Fatty acid metabolism;map03320:PPAR s…	ko:K00249:ACADM, acd, acyl-CoA dehydrogenase [EC:1.3.8.7];ko:K00294:E1.2.1.88, 1-pyrroline-5-carboxylate dehydrogenase [EC:1.2.1.88];ko:K13821:putA, RHH-type transcriptional regulator, proline utilization regulon repressor / proline dehydrogenase / delta 1-pyrroline-5-carboxylate dehydrogenase [EC:1.5.5.2 1.2.1.88]	P10503:Bifunctional protein PutA
DBODKLEH_00085	contig00072	Arsenophonus nasoniae			1.2.1.88:L-glutamate gamma-semialdehyde dehydrogenase;1.3.8.7:medium-chain acyl-CoA dehydrogenase;1.5.5.2:proline dehydrogenase	map00071:Fatty acid degradation;map00250:Alanine, aspartate and glutamate metabolism;map00280:Valine, leucine and isoleucine degradation;map00330:Arginine and proline metabolism;map00410:beta-Alanine metabolism;map00640:Propanoate metabolism;map01100:Metabolic pathways;map01110:Biosynthesis of secondary metabolites;map01130;map01200:Carbon metabolism;map01212:Fatty acid metabolism;map03320:PPAR s…	ko:K00249:ACADM, acd, acyl-CoA dehydrogenase [EC:1.3.8.7];ko:K00294:E1.2.1.88, 1-pyrroline-5-carboxylate dehydrogenase [EC:1.2.1.88];ko:K13821:putA, RHH-type transcriptional regulator, proline utilization regulon repressor / proline dehydrogenase / delta 1-pyrroline-5-carboxylate dehydrogenase [EC:1.5.5.2 1.2.1.88]	P09546:Bifunctional protein PutA
DBODKLEH_00086	contig00072	Arsenophonus nasoniae			1.2.1.88:L-glutamate gamma-semialdehyde dehydrogenase;1.3.8.7:medium-chain acyl-CoA dehydrogenase;1.5.5.2:proline dehydrogenase	map00071:Fatty acid degradation;map00250:Alanine, aspartate and glutamate metabolism;map00280:Valine, leucine and isoleucine degradation;map00330:Arginine and proline metabolism;map00410:beta-Alanine metabolism;map00640:Propanoate metabolism;map01100:Metabolic pathways;map01110:Biosynthesis of secondary metabolites;map01130;map01200:Carbon metabolism;map01212:Fatty acid metabolism;map03320:PPAR s…	ko:K00249:ACADM, acd, acyl-CoA dehydrogenase [EC:1.3.8.7];ko:K00294:E1.2.1.88, 1-pyrroline-5-carboxylate dehydrogenase [EC:1.2.1.88];ko:K13821:putA, RHH-type transcriptional regulator, proline utilization regulon repressor / proline dehydrogenase / delta 1-pyrroline-5-carboxylate dehydrogenase [EC:1.5.5.2 1.2.1.88]	P09546:Bifunctional protein PutA
DBODKLEH_00087	contig00072	Arsenophonus nasoniae	PF04055:Radical SAM superfamily		2.8.1.6:biotin synthase	map00780:Biotin metabolism;map01100:Metabolic pathways	ko:K01012:bioB, biotin synthase [EC:2.8.1.6]	B4ESU3:Biotin synthase
DBODKLEH_00088	contig00072	Arsenophonus nasoniae	PF06968:Biotin and Thiamin Synthesis associated domain		2.8.1.6:biotin synthase	map00780:Biotin metabolism;map01100:Metabolic pathways	ko:K01012:bioB, biotin synthase [EC:2.8.1.6]	A7ZJI4:Biotin synthase
DBODKLEH_00089	contig00072	Arsenophonus nasoniae	PF00155:Aminotransferase class I and II		2.3.1.47:8-amino-7-oxononanoate synthase;2.8.1.6:biotin synthase	map00780:Biotin metabolism;map01100:Metabolic pathways	ko:K00652:bioF, 8-amino-7-oxononanoate synthase [EC:2.3.1.47];ko:K01012:bioB, biotin synthase [EC:2.8.1.6]	Q7N6Q6:8-amino-7-oxononanoate synthase
DBODKLEH_00090	contig00072	Arsenophonus nasoniae	PF08241:Methyltransferase domain;PF08242:Methyltransferase domain;PF13489:Methyltransferase domain;PF13649:Methyltransferase domain;PF13847:Methyltransferase domain;PF01209:ubiE/COQ5 methyltransferase family		2.1.1.197:malonyl-[acyl-carrier protein] O-methyltransferase	map00780:Biotin metabolism;map01100:Metabolic pathways	ko:K02169:bioC, malonyl-CoA O-methyltransferase [EC:2.1.1.197]	P36571:Malonyl-[acyl-carrier protein] O-methyltransferase
DBODKLEH_00091	contig00072	Arsenophonus nasoniae	PF13500:AAA domain;PF01656:CobQ/CobB/MinD/ParA nucleotide binding domain		6.3.3.3:dethiobiotin synthase	map00780:Biotin metabolism;map01100:Metabolic pathways	ko:K01935:bioD, dethiobiotin synthetase [EC:6.3.3.3]	Q8X821:ATP-dependent dethiobiotin synthetase BioD 1
DBODKLEH_00092	contig00072	Arsenophonus nasoniae				map03420:Nucleotide excision repair	ko:K03702:uvrB, excinuclease ABC subunit B;ko:K08999:K08999, uncharacterized protein	A8GBD1:UvrABC system protein B
DBODKLEH_00093	contig00072	Arsenophonus nasoniae				map03420:Nucleotide excision repair	ko:K03702:uvrB, excinuclease ABC subunit B;ko:K08999:K08999, uncharacterized protein	Q7N6Q1:UvrABC system protein B
DBODKLEH_00094	contig00072	Arsenophonus nasoniae				map03420:Nucleotide excision repair	ko:K03702:uvrB, excinuclease ABC subunit B;ko:K08999:K08999, uncharacterized protein	C6DDU0:UvrABC system protein B
DBODKLEH_00095	contig00072	Arsenophonus nasoniae	PF00271:Helicase conserved C-terminal domain;PF02151:UvrB/uvrC motif;PF12344:Ultra-violet resistance protein B;PF17757:UvrB interaction domain			map03420:Nucleotide excision repair	ko:K03702:uvrB, excinuclease ABC subunit B;ko:K08999:K08999, uncharacterized protein	B4ESU7:UvrABC system protein B
DBODKLEH_00096	contig00072	Arsenophonus nasoniae						P58586:Putative gluconeogenesis factor
DBODKLEH_00097	contig00072	Arsenophonus nasoniae						P58589:Putative gluconeogenesis factor
DBODKLEH_00098	contig00072	Arsenophonus nasoniae	PF13353:4Fe-4S single cluster domain;PF13394:4Fe-4S single cluster domain;PF04055:Radical SAM superfamily		4.1.99.22:GTP 3',8-cyclase	map00790:Folate biosynthesis;map01100:Metabolic pathways;map04122:Sulfur relay system	ko:K03639:moaA, CNX2, GTP 3',8-cyclase [EC:4.1.99.22]	Q8ZGW5:GTP 3',8-cyclase
DBODKLEH_00099	contig00072	Arsenophonus nasoniae	PF01967:MoaC family		4.6.1.17:cyclic pyranopterin monophosphate synthase	map00790:Folate biosynthesis;map01100:Metabolic pathways;map04122:Sulfur relay system	ko:K03637:moaC, CNX3, cyclic pyranopterin monophosphate synthase [EC:4.6.1.17]	A8AJ02:Cyclic pyranopterin monophosphate synthase
DBODKLEH_00100	contig00072	Arsenophonus nasoniae	PF02597:ThiS family		2.7.7.77:molybdenum cofactor guanylyltransferase;2.8.1.12:molybdopterin synthase	map00790:Folate biosynthesis;map01100:Metabolic pathways;map04122:Sulfur relay system	ko:K03636:moaD, cysO, sulfur-carrier protein;ko:K03752:mobA, molybdenum cofactor guanylyltransferase [EC:2.7.7.77];ko:K21142:moaX, MoaE-MoaD fusion protein [EC:2.8.1.12]	P45309:Molybdopterin synthase sulfur carrier subunit
DBODKLEH_00101	contig00072	Arsenophonus nasoniae	PF02391:MoaE protein		2.8.1.12:molybdopterin synthase	map00790:Folate biosynthesis;map01100:Metabolic pathways;map04122:Sulfur relay system	ko:K03635:MOCS2B, moaE, molybdopterin synthase catalytic subunit [EC:2.8.1.12]	P30749:Molybdopterin synthase catalytic subunit
DBODKLEH_00102	contig00072	Arsenophonus nasoniae	PF01027:Inhibitor of apoptosis-promoting Bax1				ko:K06890:K06890, uncharacterized protein	P0AAC5:Inner membrane protein YbhL
DBODKLEH_00103	contig00072	Arsenophonus nasoniae					ko:K06890:K06890, uncharacterized protein	P0AAC5:Inner membrane protein YbhL
DBODKLEH_00104	contig00072	Arsenophonus nasoniae					ko:K01992:ABC-2.P, ABC-2 type transport system permease protein	P0AFQ0:Probable multidrug ABC transporter permease YbhR
DBODKLEH_00105	contig00072	Arsenophonus nasoniae	PF12679:ABC-2 family transporter protein;PF12698:ABC-2 family transporter protein;PF12730:ABC-2 family transporter protein				ko:K01992:ABC-2.P, ABC-2 type transport system permease protein	P0AFQ0:Probable multidrug ABC transporter permease YbhR
DBODKLEH_00106	contig00072	Arsenophonus nasoniae					ko:K01992:ABC-2.P, ABC-2 type transport system permease protein	P0AFQ4:Probable multidrug ABC transporter permease YbhS
DBODKLEH_00107	contig00072	Arsenophonus nasoniae	PF01061:ABC-2 type transporter;PF12679:ABC-2 family transporter protein;PF12698:ABC-2 family transporter protein				ko:K01992:ABC-2.P, ABC-2 type transport system permease protein	P0AFQ4:Probable multidrug ABC transporter permease YbhS
DBODKLEH_00108	contig00072	Arsenophonus nasoniae	PF00005:ABC transporter				ko:K01990:ABC-2.A, ABC-2 type transport system ATP-binding protein;ko:K13926:rbbA, ribosome-dependent ATPase	P0A9U1:Probable multidrug ABC transporter ATP-binding protein YbhF
DBODKLEH_00109	contig00072	Arsenophonus nasoniae	PF00005:ABC transporter				ko:K01990:ABC-2.A, ABC-2 type transport system ATP-binding protein;ko:K13926:rbbA, ribosome-dependent ATPase	P0A9U1:Probable multidrug ABC transporter ATP-binding protein YbhF
DBODKLEH_00110	contig00072	Arsenophonus nasoniae					ko:K01993:ABC-2.TX, HlyD family secretion protein	A4W8D7:UPF0194 membrane protein Ent638_1286
DBODKLEH_00111	contig00072	Arsenophonus nasoniae	PF13533:Biotin-lipoyl like				ko:K01993:ABC-2.TX, HlyD family secretion protein	A8AIZ1:UPF0194 membrane protein CKO_02332
DBODKLEH_00112	contig00072	Arsenophonus nasoniae	PF00270:DEAD/DEAH box helicase;PF00271:Helicase conserved C-terminal domain;PF04851:Type III restriction enzyme, res subunit		3.6.4.13:RNA helicase	map03018:RNA degradation	ko:K11927:rhlE, ATP-dependent RNA helicase RhlE [EC:3.6.4.13]	P25888:ATP-dependent RNA helicase RhlE
DBODKLEH_00113	contig00072	Arsenophonus nasoniae	PF01207:Dihydrouridine synthase (Dus)				ko:K05541:dusC, tRNA-dihydrouridine synthase C [EC:1.-.-.-]	Q8FFV5:tRNA-dihydrouridine(16) synthase
DBODKLEH_00114	contig00072	Arsenophonus nasoniae	PF04226:Transglycosylase associated protein					P64487:UPF0410 protein YeaQ
DBODKLEH_00115	contig00072	Arsenophonus nasoniae	PF00581:Rhodanese-like domain		2.8.1.1:thiosulfate sulfurtransferase;2.8.1.2:3-mercaptopyruvate sulfurtransferase	map00270:Cysteine and methionine metabolism;map00920:Sulfur metabolism;map01100:Metabolic pathways;map01120:Microbial metabolism in diverse environments;map04122:Sulfur relay system	ko:K01011:TST, MPST, sseA, thiosulfate/3-mercaptopyruvate sulfurtransferase [EC:2.8.1.1 2.8.1.2]	P58388:3-mercaptopyruvate sulfurtransferase
DBODKLEH_00116	contig00072	Arsenophonus nasoniae			3.6.4.12:DNA helicase		ko:K03722:dinG, ATP-dependent DNA helicase DinG [EC:3.6.4.12]	Q8X7X9:ATP-dependent DNA helicase DinG
DBODKLEH_00117	contig00072	Arsenophonus nasoniae	PF13307:Helicase C-terminal domain		3.6.4.12:DNA helicase		ko:K03722:dinG, ATP-dependent DNA helicase DinG [EC:3.6.4.12]	Q8X7X9:ATP-dependent DNA helicase DinG
DBODKLEH_00118	contig00072	Arsenophonus nasoniae	PF03831:PhnA domain			map01120:Microbial metabolism in diverse environments	ko:K06193:phnA, protein PhnA	P0AFJ3:Protein YjdM
DBODKLEH_00119	contig00072	Arsenophonus nasoniae					ko:K04047:dps, starvation-inducible DNA-binding protein	Q2NUI3:DNA protection during starvation protein
DBODKLEH_00120	contig00072	Arsenophonus nasoniae
DBODKLEH_00121	contig00072	Arsenophonus nasoniae					ko:K11939:rhtA, inner membrane transporter RhtA	P0AA69:Threonine/homoserine exporter RhtA
DBODKLEH_00122	contig00072	Arsenophonus nasoniae	PF00892:EamA-like transporter family				ko:K11939:rhtA, inner membrane transporter RhtA	P0AA69:Threonine/homoserine exporter RhtA
DBODKLEH_00123	contig00072	Arsenophonus nasoniae	PF18306:SLOG cluster4 family;PF03641:Possible lysine decarboxylase		3.2.2.10:pyrimidine-5'-nucleotide nucleosidase	map00230:Purine metabolism;map00240:Pyrimidine metabolism	ko:K06966:ppnN, pyrimidine/purine-5'-nucleotide nucleosidase [EC:3.2.2.10 3.2.2.-]	P48636:Cytokinin riboside 5'-monophosphate phosphoribohydrolase
DBODKLEH_00124	contig00072	Arsenophonus nasoniae			2.7.7.80: molybdopterin-synthase adenylyltransferase	map04122:Sulfur relay system	ko:K21029:moeB, molybdopterin-synthase adenylyltransferase [EC:2.7.7.80]	P12282:Molybdopterin-synthase adenylyltransferase
DBODKLEH_00125	contig00072	Arsenophonus nasoniae	PF00899:ThiF family		2.7.7.80: molybdopterin-synthase adenylyltransferase	map04122:Sulfur relay system	ko:K21029:moeB, molybdopterin-synthase adenylyltransferase [EC:2.7.7.80]	P12282:Molybdopterin-synthase adenylyltransferase
DBODKLEH_00126	contig00072	Arsenophonus nasoniae	PF03454:MoeA C-terminal region (domain IV)		2.10.1.1:molybdopterin molybdotransferase	map00790:Folate biosynthesis;map01100:Metabolic pathways	ko:K03750:moeA, molybdopterin molybdotransferase [EC:2.10.1.1]	P45210:Molybdopterin molybdenumtransferase
DBODKLEH_00127	contig00072	Arsenophonus nasoniae	PF00994:Probable molybdopterin binding domain		2.10.1.1:molybdopterin molybdotransferase	map00790:Folate biosynthesis;map01100:Metabolic pathways	ko:K03750:moeA, molybdopterin molybdotransferase [EC:2.10.1.1]	P12281:Molybdopterin molybdenumtransferase
DBODKLEH_00128	contig00072	Arsenophonus nasoniae	PF03453:MoeA N-terminal region (domain I and II)		2.10.1.1:molybdopterin molybdotransferase	map00790:Folate biosynthesis;map01100:Metabolic pathways	ko:K03750:moeA, molybdopterin molybdotransferase [EC:2.10.1.1]	P12281:Molybdopterin molybdenumtransferase
DBODKLEH_00129	contig00072	Arsenophonus nasoniae
DBODKLEH_00130	contig00072	Arsenophonus nasoniae	PF01073:3-beta hydroxysteroid dehydrogenase/isomerase family;PF01370:NAD dependent epimerase/dehydratase family;PF13460:NAD(P)H-binding ;PF04321:RmlD substrate binding domain					Q12177:Uncharacterized protein YLL056C
DBODKLEH_00131	contig00072	Arsenophonus nasoniae	PF13412:Winged helix-turn-helix DNA-binding;PF01047:MarR family
DBODKLEH_00132	contig00072	Arsenophonus nasoniae	PF01227:GTP cyclohydrolase I		3.5.4.16:GTP cyclohydrolase I;2.7.6.3:2-amino-4-hydroxy-6-hydroxymethyldihydropteridine diphosphokinase	map00790:Folate biosynthesis;map01100:Metabolic pathways	ko:K00950:folK, 2-amino-4-hydroxy-6-hydroxymethyldihydropteridine diphosphokinase [EC:2.7.6.3];ko:K01495:GCH1, folE, GTP cyclohydrolase IA [EC:3.5.4.16]	Q7N6K7:GTP cyclohydrolase 1
DBODKLEH_00133	contig00072	Arsenophonus nasoniae			3.5.4.16:GTP cyclohydrolase I;2.7.6.3:2-amino-4-hydroxy-6-hydroxymethyldihydropteridine diphosphokinase	map00790:Folate biosynthesis;map01100:Metabolic pathways	ko:K00950:folK, 2-amino-4-hydroxy-6-hydroxymethyldihydropteridine diphosphokinase [EC:2.7.6.3];ko:K01495:GCH1, folE, GTP cyclohydrolase IA [EC:3.5.4.16]	B2VII2:GTP cyclohydrolase 1
DBODKLEH_00134	contig00072	Arsenophonus nasoniae					ko:K07148:K07148, uncharacterized protein
DBODKLEH_00135	contig00072	Arsenophonus nasoniae	PF04235:Protein of unknown function (DUF418)				ko:K07148:K07148, uncharacterized protein	P25747:Uncharacterized protein YeiB
DBODKLEH_00136	contig00072	Arsenophonus nasoniae	PF02698:DUF218 domain				ko:K03748:sanA, SanA protein	P0AFY4:Protein SanA
DBODKLEH_00137	contig00072	Arsenophonus nasoniae						P0AD19:Inner membrane protein YohK
DBODKLEH_00138	contig00072	Arsenophonus nasoniae	PF04172:LrgB-like family					P0AD19:Inner membrane protein YohK
DBODKLEH_00139	contig00072	Arsenophonus nasoniae	PF03788:LrgA family			map02020:Two-component system	ko:K05338:lrgA, holin-like protein;ko:K06518:cidA, holin-like protein	Q7N6K1:UPF0299 membrane protein plu1549
DBODKLEH_00140	contig00072	Arsenophonus nasoniae	PF09334:tRNA synthetases class I (M);PF01588:Putative tRNA binding domain		6.1.1.10:methionine---tRNA ligase;6.1.1.20:phenylalanine---tRNA ligase	map00450:Selenocompound metabolism;map00970:Aminoacyl-tRNA biosynthesis	ko:K01874:MARS, metG, methionyl-tRNA synthetase [EC:6.1.1.10];ko:K01890:FARSB, pheT, phenylalanyl-tRNA synthetase beta chain [EC:6.1.1.20];ko:K06878:K06878, tRNA-binding protein	Q7N6J6:Methionine--tRNA ligase
DBODKLEH_00141	contig00072	Arsenophonus nasoniae	PF01656:CobQ/CobB/MinD/ParA nucleotide binding domain;PF09140:ATPase MipZ;PF10609:NUBPL iron-transfer P-loop NTPase				ko:K03593:mrp, NUBPL, ATP-binding protein involved in chromosome partitioning	P0AF09:Iron-sulfur cluster carrier protein
DBODKLEH_00142	contig00072	Arsenophonus nasoniae	PF00485:Phosphoribulokinase / Uridine kinase family		2.7.1.48:uridine/cytidine kinase	map00983:Drug metabolism - other enzymes;map00240:Pyrimidine metabolism;map01100:Metabolic pathways	ko:K00876:udk, UCK, uridine kinase [EC:2.7.1.48]	B4ESY8:Uridine kinase
DBODKLEH_00143	contig00072	Arsenophonus nasoniae			3.5.4.13:dCTP deaminase	map00240:Pyrimidine metabolism;map01100:Metabolic pathways	ko:K01494:dcd, dCTP deaminase [EC:3.5.4.13]	B4ESY9:dCTP deaminase
DBODKLEH_00144	contig00072	Arsenophonus nasoniae	PF00692:dUTPase		3.5.4.13:dCTP deaminase	map00240:Pyrimidine metabolism;map01100:Metabolic pathways	ko:K01494:dcd, dCTP deaminase [EC:3.5.4.13]	B4ESY9:dCTP deaminase
DBODKLEH_00145	contig00072	Arsenophonus nasoniae	PF13502:AsmA-like C-terminal region				ko:K07289:asmA, AsmA protein;ko:K07290:yhjG, AsmA family protein	P28249:Protein AsmA
DBODKLEH_00146	contig00072	Arsenophonus nasoniae	PF03471:Transporter associated domain				ko:K03699:tlyC, putative hemolysin	P76389:UPF0053 protein YegH
DBODKLEH_00147	contig00072	Arsenophonus nasoniae	PF03741:Integral membrane protein TerC family				ko:K03699:tlyC, putative hemolysin	Q83KI8:UPF0053 protein YegH
DBODKLEH_00148	contig00072	Arsenophonus nasoniae	PF03446:NAD binding domain of 6-phosphogluconate dehydrogenase		1.1.1.44:phosphogluconate dehydrogenase (NADP+-dependent, decarboxylating);1.1.1.343:phosphogluconate dehydrogenase (NAD+-dependent, decarboxylating)	map00030:Pentose phosphate pathway;map00480:Glutathione metabolism;map01100:Metabolic pathways;map01110:Biosynthesis of secondary metabolites;map01120:Microbial metabolism in diverse environments;map01130;map01200:Carbon metabolism	ko:K00033:PGD, gnd, gntZ, 6-phosphogluconate dehydrogenase [EC:1.1.1.44 1.1.1.343]	P37754:6-phosphogluconate dehydrogenase, decarboxylating
DBODKLEH_00149	contig00072	Arsenophonus nasoniae			1.1.1.44:phosphogluconate dehydrogenase (NADP+-dependent, decarboxylating);1.1.1.343:phosphogluconate dehydrogenase (NAD+-dependent, decarboxylating)	map00480:Glutathione metabolism;map00030:Pentose phosphate pathway;map01100:Metabolic pathways;map01110:Biosynthesis of secondary metabolites;map01120:Microbial metabolism in diverse environments;map01130;map01200:Carbon metabolism	ko:K00033:PGD, gnd, gntZ, 6-phosphogluconate dehydrogenase [EC:1.1.1.44 1.1.1.343]	P41577:6-phosphogluconate dehydrogenase, decarboxylating (Fragment)
DBODKLEH_00150	contig00072	Arsenophonus nasoniae			1.1.1.44:phosphogluconate dehydrogenase (NADP+-dependent, decarboxylating);1.1.1.343:phosphogluconate dehydrogenase (NAD+-dependent, decarboxylating)	map00480:Glutathione metabolism;map00030:Pentose phosphate pathway;map01100:Metabolic pathways;map01110:Biosynthesis of secondary metabolites;map01120:Microbial metabolism in diverse environments;map01130;map01200:Carbon metabolism	ko:K00033:PGD, gnd, gntZ, 6-phosphogluconate dehydrogenase [EC:1.1.1.44 1.1.1.343]	P41582:6-phosphogluconate dehydrogenase, decarboxylating (Fragment)
DBODKLEH_00151	contig00072	Arsenophonus nasoniae			1.1.1.44:phosphogluconate dehydrogenase (NADP+-dependent, decarboxylating);1.1.1.343:phosphogluconate dehydrogenase (NAD+-dependent, decarboxylating)	map00480:Glutathione metabolism;map00030:Pentose phosphate pathway;map01100:Metabolic pathways;map01110:Biosynthesis of secondary metabolites;map01120:Microbial metabolism in diverse environments;map01130;map01200:Carbon metabolism	ko:K00033:PGD, gnd, gntZ, 6-phosphogluconate dehydrogenase [EC:1.1.1.44 1.1.1.343]	P41579:6-phosphogluconate dehydrogenase, decarboxylating (Fragment)
DBODKLEH_00152	contig00072	Arsenophonus nasoniae	PF03600:Citrate transporter;PF00939:Sodium:sulfate symporter transmembrane region				ko:K03319:TC.DASS, divalent anion:Na+ symporter, DASS family	O34726:Putative malate transporter YflS
DBODKLEH_00153	contig00072	Arsenophonus nasoniae			1.1.1.91:aryl-alcohol dehydrogenase (NADP+)		ko:K05882:E1.1.1.91, aryl-alcohol dehydrogenase (NADP+) [EC:1.1.1.91]	Q01333:Uncharacterized 11.2 kDa protein in crtE 3'region
DBODKLEH_00154	contig00072	Arsenophonus nasoniae			1.1.1.91:aryl-alcohol dehydrogenase (NADP+)		ko:K05882:E1.1.1.91, aryl-alcohol dehydrogenase (NADP+) [EC:1.1.1.91]	P46905:Uncharacterized oxidoreductase YccK
DBODKLEH_00155	contig00072	Arsenophonus nasoniae	PF01501:Glycosyl transferase family 8	GT8:lipopolysaccharide alpha-1,3-galactosyltransferase (EC 2.4.1.44), UDP-Glc: (glucosyl)lipopolysaccharide alpha-1,2-glucosyltransferase (EC 2.4.1.-), lipopolysaccharide glucosyltransferase 1 (EC 2.4.1.58), glycogenin glucosyltransferase (EC 2.4.1.186), inositol 1-alpha-galactosyltransferase (galactinol synthase) (EC 2.4.1.123), homogalacturonan alpha-1,4-galacturonosyltransferase (EC 2.4.1.43),…	2.4.1.44:lipopolysaccharide 3-alpha-galactosyltransferase	map00540:Lipopolysaccharide biosynthesis;map01100:Metabolic pathways	ko:K03278:waaI, rfaI, UDP-D-galactose:(glucosyl)LPS alpha-1,3-D-galactosyltransferase [EC:2.4.1.44]	P19816:Lipopolysaccharide 1,3-galactosyltransferase
DBODKLEH_00156	contig00072	Arsenophonus nasoniae	PF02371:Transposase IS116/IS110/IS902 family				ko:K07486:K07486, transposase	P19257:Pilin gene-inverting protein
DBODKLEH_00157	contig00072	Arsenophonus nasoniae	PF01755:Glycosyltransferase family 25 (LPS biosynthesis protein)				ko:K07270:K07270, glycosyl transferase, family 25
DBODKLEH_00158	contig00072	Arsenophonus nasoniae	PF00665:Integrase core domain					Q45618:Putative transposase for insertion sequence element IS5376
DBODKLEH_00159	contig00072	Arsenophonus nasoniae	PF00004:ATPase family associated with various cellular activities (AAA);PF01695:IstB-like ATP binding protein
DBODKLEH_00160	contig00072	Arsenophonus nasoniae	PF00534:Glycosyl transferases group 1;PF13692:Glycosyl transferases group 1	GT4:sucrose synthase (EC 2.4.1.13), sucrose-phosphate synthase (EC 2.4.1.14), alpha-glucosyltransferase (EC 2.4.1.52), lipopolysaccharide N-acetylglucosaminyltransferase (EC 2.4.1.56), phosphatidylinositol alpha-mannosyltransferase (EC 2.4.1.57), GDP-Man: Man1GlcNAc2-PP-dolichol alpha-1,3-mannosyltransferase (EC 2.4.1.132), GDP-Man: Man3GlcNAc2-PP-dolichol/Man4GlcNAc2-PP-dolichol alpha-1,2-mannos…		map00540:Lipopolysaccharide biosynthesis;map01100:Metabolic pathways	ko:K02840:waaB, rfaB, UDP-D-galactose:(glucosyl)LPS alpha-1,6-D-galactosyltransferase [EC:2.4.1.-]	P27127:Lipopolysaccharide 1,6-galactosyltransferase
DBODKLEH_00161	contig00072	Arsenophonus nasoniae				map00540:Lipopolysaccharide biosynthesis;map01100:Metabolic pathways	ko:K02840:waaB, rfaB, UDP-D-galactose:(glucosyl)LPS alpha-1,6-D-galactosyltransferase [EC:2.4.1.-]
DBODKLEH_00162	contig00072	Arsenophonus nasoniae	PF06041:Bacterial protein of unknown function (DUF924)
DBODKLEH_00163	contig00072	Arsenophonus nasoniae
DBODKLEH_00164	contig00072	Arsenophonus nasoniae
DBODKLEH_00165	contig00072	Arsenophonus nasoniae
DBODKLEH_00166	contig00072	Arsenophonus nasoniae			5.4.99.5:chorismate mutase;4.2.1.51:prephenate dehydratase	map00400:Phenylalanine, tyrosine and tryptophan biosynthesis;map01100:Metabolic pathways;map01110:Biosynthesis of secondary metabolites;map01130;map01230:Biosynthesis of amino acids	ko:K04093:pheA1, chorismate mutase [EC:5.4.99.5];ko:K04518:pheA2, prephenate dehydratase [EC:4.2.1.51]	Q7CHH5:Secreted chorismate mutase
DBODKLEH_00167	contig00072	Arsenophonus nasoniae	PF01965:DJ-1/PfpI family		4.2.1.103:cyclohexyl-isocyanide hydratase	map00930:Caprolactam degradation	ko:K18199:inhA, cyclohexyl-isocyanide hydratase [EC:4.2.1.103]	Q8G9F9:Isonitrile hydratase
DBODKLEH_00168	contig00072	Arsenophonus nasoniae
DBODKLEH_00169	contig00072	Arsenophonus nasoniae
DBODKLEH_00170	contig00072	Arsenophonus nasoniae	PF13365:Trypsin-like peptidase domain
DBODKLEH_00171	contig00072	Arsenophonus nasoniae	PF16083:LydA holin phage, holin superfamily III
DBODKLEH_00172	contig00072	Arsenophonus nasoniae
DBODKLEH_00173	contig00072	Arsenophonus nasoniae	PF08543:Phosphomethylpyrimidine kinase		2.7.1.49:hydroxymethylpyrimidine kinase;2.7.4.7:phosphooxymethylpyrimidine kinase	map00730:Thiamine metabolism;map01100:Metabolic pathways	ko:K00941:thiD, hydroxymethylpyrimidine/phosphomethylpyrimidine kinase [EC:2.7.1.49 2.7.4.7]	P76422:Hydroxymethylpyrimidine/phosphomethylpyrimidine kinase
DBODKLEH_00174	contig00072	Arsenophonus nasoniae					ko:K06956:K06956, uncharacterized protein	P77529:L-cystine transporter TcyP
DBODKLEH_00175	contig00072	Arsenophonus nasoniae	PF00375:Sodium:dicarboxylate symporter family				ko:K06956:K06956, uncharacterized protein	P77529:L-cystine transporter TcyP
DBODKLEH_00176	contig00072	Arsenophonus nasoniae	PF04307:LexA-binding, inner membrane-associated putative hydrolase				ko:K07038:K07038, inner membrane protein	P64481:Inner membrane protein YdjM
DBODKLEH_00177	contig00072	Arsenophonus nasoniae			3.1.3.23:sugar-phosphatase		ko:K19270:hxpA, mannitol-1-/sugar-/sorbitol-6-phosphatase [EC:3.1.3.22 3.1.3.23 3.1.3.50]	Q7ADF8:Hexitol phosphatase B
DBODKLEH_00178	contig00072	Arsenophonus nasoniae			3.1.3.23:sugar-phosphatase		ko:K19270:hxpA, mannitol-1-/sugar-/sorbitol-6-phosphatase [EC:3.1.3.22 3.1.3.23 3.1.3.50]	Q7ADF8:Hexitol phosphatase B
DBODKLEH_00179	contig00072	Arsenophonus nasoniae
DBODKLEH_00180	contig00072	Arsenophonus nasoniae	PF14002:YniB-like protein					Q56956:Putative YfeABCD regulator YfeE
DBODKLEH_00181	contig00072	Arsenophonus nasoniae	PF00950:ABC 3 transport family;PF01032:FecCD transport family			map02010:ABC transporters;map02020:Two-component system	ko:K11602:mntB, manganese transport system permease protein;ko:K11606:sitD, manganese/iron transport system permease protein	Q56955:Chelated iron transport system membrane protein YfeD
DBODKLEH_00182	contig00072	Arsenophonus nasoniae				map02010:ABC transporters;map02020:Two-component system	ko:K11602:mntB, manganese transport system permease protein;ko:K11605:sitC, manganese/iron transport system permease protein;ko:K11606:sitD, manganese/iron transport system permease protein	Q56954:Chelated iron transport system membrane protein YfeC
DBODKLEH_00183	contig00072	Arsenophonus nasoniae	PF00950:ABC 3 transport family			map02010:ABC transporters;map02020:Two-component system	ko:K11602:mntB, manganese transport system permease protein;ko:K11605:sitC, manganese/iron transport system permease protein;ko:K11606:sitD, manganese/iron transport system permease protein	Q56954:Chelated iron transport system membrane protein YfeC
DBODKLEH_00184	contig00072	Arsenophonus nasoniae	PF00005:ABC transporter			map02010:ABC transporters;map02020:Two-component system	ko:K09820:ABC.MN.A, manganese/iron transport system ATP-binding protein;ko:K11603:mntA, manganese transport system ATP-binding protein [EC:7.2.2.5];ko:K11607:sitB, manganese/iron transport system ATP-binding protein	Q56953:Chelated iron transport system membrane protein YfeB
DBODKLEH_00185	contig00072	Arsenophonus nasoniae				map02010:ABC transporters;map02020:Two-component system	ko:K09818:ABC.MN.S, manganese/iron transport system substrate-binding protein;ko:K11601:mntC, manganese transport system substrate-binding protein;ko:K11604:sitA, manganese/iron transport system substrate-binding protein;ko:K11704:mtsA, iron/zinc/manganese/copper transport system substrate-binding protein;ko:K19971:psaA, scaA, manganese/zinc transport system substrate-binding protein;ko:K19975:mn…	Q56952:Periplasmic chelated iron-binding protein YfeA
DBODKLEH_00186	contig00072	Arsenophonus nasoniae				map02010:ABC transporters;map02020:Two-component system	ko:K09818:ABC.MN.S, manganese/iron transport system substrate-binding protein;ko:K11601:mntC, manganese transport system substrate-binding protein;ko:K11604:sitA, manganese/iron transport system substrate-binding protein;ko:K11704:mtsA, iron/zinc/manganese/copper transport system substrate-binding protein;ko:K19971:psaA, scaA, manganese/zinc transport system substrate-binding protein;ko:K19975:mn…	Q56952:Periplasmic chelated iron-binding protein YfeA
DBODKLEH_00187	contig00072	Arsenophonus nasoniae	PF01464:Transglycosylase SLT domain	GH23:lysozyme type G (EC 3.2.1.17), peptidoglycan lyase (EC 4.2.2.n1) also known in the literature as peptidoglycan lytic transglycosylase, chitinase (EC 3.2.1.14)			ko:K08306:mltC, membrane-bound lytic murein transglycosylase C [EC:4.2.2.-];ko:K08308:mltE, emtA, membrane-bound lytic murein transglycosylase E [EC:4.2.2.-];ko:K08309:slt, soluble lytic murein transglycosylase [EC:4.2.2.-]	Q57NL3:Endo-type membrane-bound lytic murein transglycosylase A
DBODKLEH_00188	contig00072	Arsenophonus nasoniae	PF02824:TGS domain;PF07973:Threonyl and Alanyl tRNA synthetase second additional domain		6.1.1.3:threonine---tRNA ligase	map00970:Aminoacyl-tRNA biosynthesis	ko:K01868:TARS, thrS, threonyl-tRNA synthetase [EC:6.1.1.3]	A1JMJ9:Threonine--tRNA ligase
DBODKLEH_00189	contig00072	Arsenophonus nasoniae			6.1.1.3:threonine---tRNA ligase	map00970:Aminoacyl-tRNA biosynthesis	ko:K01868:TARS, thrS, threonyl-tRNA synthetase [EC:6.1.1.3]	Q7N3P6:Threonine--tRNA ligase
DBODKLEH_00190	contig00072	Arsenophonus nasoniae			6.1.1.3:threonine---tRNA ligase	map00970:Aminoacyl-tRNA biosynthesis	ko:K01868:TARS, thrS, threonyl-tRNA synthetase [EC:6.1.1.3]	A4W9M3:Threonine--tRNA ligase
DBODKLEH_00191	contig00072	Arsenophonus nasoniae			6.1.1.3:threonine---tRNA ligase	map00970:Aminoacyl-tRNA biosynthesis	ko:K01868:TARS, thrS, threonyl-tRNA synthetase [EC:6.1.1.3]	B4ETK6:Threonine--tRNA ligase
DBODKLEH_00192	contig00072	Arsenophonus nasoniae			6.1.1.3:threonine---tRNA ligase	map00970:Aminoacyl-tRNA biosynthesis	ko:K01868:TARS, thrS, threonyl-tRNA synthetase [EC:6.1.1.3]	B4ETK6:Threonine--tRNA ligase
DBODKLEH_00193	contig00072	Arsenophonus nasoniae	PF00707:Translation initiation factor IF-3, C-terminal domain				ko:K02520:infC, MTIF3, translation initiation factor IF-3	P46243:Translation initiation factor IF-3
DBODKLEH_00194	contig00072	Arsenophonus nasoniae	PF01632:Ribosomal protein L35			map03010:Ribosome	ko:K02916:RP-L35, MRPL35, rpmI, large subunit ribosomal protein L35	B2VEL8:50S ribosomal protein L35
DBODKLEH_00195	contig00072	Arsenophonus nasoniae	PF00453:Ribosomal protein L20			map03010:Ribosome	ko:K02887:RP-L20, MRPL20, rplT, large subunit ribosomal protein L20	Q6D4H1:50S ribosomal protein L20
DBODKLEH_00196	contig00072	Arsenophonus nasoniae	PF02912:Aminoacyl tRNA synthetase class II, N-terminal domain;PF01409:tRNA synthetases class II core domain (F)		6.1.1.20:phenylalanine---tRNA ligase	map00970:Aminoacyl-tRNA biosynthesis	ko:K01889:FARSA, pheS, phenylalanyl-tRNA synthetase alpha chain [EC:6.1.1.20]	B4ETL0:Phenylalanine--tRNA ligase alpha subunit
DBODKLEH_00197	contig00072	Arsenophonus nasoniae			6.1.1.20:phenylalanine---tRNA ligase	map00970:Aminoacyl-tRNA biosynthesis	ko:K01889:FARSA, pheS, phenylalanyl-tRNA synthetase alpha chain [EC:6.1.1.20]	A6VP83:Phenylalanine--tRNA ligase alpha subunit
DBODKLEH_00198	contig00072	Arsenophonus nasoniae
[truncated: 6,259 more rows]

## Sheet: Table.S6
Supplementary Table 6. The information of enzymes related to wax and cuticle degradation
[truncated: 43 more rows]
